# Supplementary material for: Pannexin 1 activity in astroglia sets hippocampal neuronal network patterns
Source: PLoS Biol. 2022 Dec 7;20(12):e3001891. doi: 10.1371/journal.pbio.3001891 (PMC9728857; doi:10.1371/journal.pbio.3001891)
Supplement: S1 Metadata — (XLSX) [file pbio.3001891.s008.xlsx]

## Sheet: A-Fig.1
Figure 1. Developmental expression and activity-dependent function of Px1 channels in hippocampal astrocytes.
Fig.1B
qPCR quantification of Px1 transcription
P10	P30	P50
0.899428	1.09565	1.18182
1.2969	1.39615	1.90305
0.857288	1.72051	2.10054
Fig.1F
Population activity-induced EtBr uptake (normalised to basal)
Neurons			Astrocytes
0Mg6K ACSF	+10Panx	+scPanx	0Mg6K ACSF	+10Panx	+scPanx
1.6805	0.982913	2.16941	1.82969	1.5535	1.7798
1.03175	1.0915	0.965616	1.53736	1.20938	1.37321
1.12932	1.08628	1.14562	1.54557	1.05699	1.87593
1.01193	1.0839	1.11549	1.28812	0.955465	1.92754
1.45418	0.830205	1.31572	1.29164	1.09992	1.63523
1.23883	0.756158		1.59876	0.737768	1.69799
1.98037		1.73734	1.73903	1.08334
1.30403	0.807554
1.49264

## Sheet: B-Fig.2
Figure 2. Astroglial Px1 deficiency induces paroxysmal activity.
Fig.2D
		Type of activity (%)
		bursts	Paroxysmal events
	+/+	100	0
	hGFAP-Cre-Px1fl/fl	22.2	77.8
Fig.2E
Bursts		Paroxysmal events
+/+		hGFAP-Cre-Px1fl/fl
frequency (/min)	duration (s)	frequency (/min)	duration (s)
5.2	1.12433	2.75	15.769
6	1.35764	0.6	70.5638
8.2	1.04069	1.5	32.1792
10.2222	1.5369	2.3	19.1372
14.5455	1.7526	0.2	171.52
6.6	2.09568	0.25	167.821
9.4	1.23897	0.2	62.9163
9	1.29035	0.133333	60.7488
2.4	1.29986	0.3	36.5568
1.6	1.63851	0.444444	113.856
2	1.39061	0.2	197.046
6.8	1.53717	0.333333	151.497
5	1.34026	0.384615	137.224
		0.181818	236.305
Fig.2F, left
	PSD (%)
Frequency (Hz)	WT													hGFAP-Cre-Px1fl/fl
0.12207	0.462948	0.155097	0.748106	0.141841	0.294832	0.405755	0.043976	0.137412	0.536026	0.459846	0.584184	0.186029	0.232857	0.223187	0.484771	0.572557	0.228988	0.152127	0.307049	0.385154	0.245549	0.191144	0.3541	0.336725	0.518647
0.36621	3.18548	1.13272	4.48459	1.24839	1.50694	2.88362	0.337866	0.816221	3.02781	3.24257	1.4974	0.558988	1.75786	3.37182	3.08758	2.81666	2.46837	2.32207	1.79735	1.66722	2.07376	1.21571	2.35535	2.43248	2.66446
0.61035	6.96512	5.67858	13.1693	6.12692	4.86512	9.23226	1.57105	4.33408	8.76192	7.26224	3.73308	2.55097	6.86759	6.84713	7.55095	6.68632	7.65557	6.36371	6.66133	6.85747	7.43131	4.13452	7.95391	5.09449	7.51035
0.85449	6.65709	11.2513	17.2492	12.1177	6.76299	13.0017	3.25159	8.85214	11.6422	7.30484	5.99125	6.43738	12.2546	10.4882	6.98547	7.22098	10.8646	9.66214	9.17698	9.34042	9.3468	7.70571	10.4926	4.10998	12.3042
1.09863	5.4547	13.1297	15.0994	13.9138	6.513	11.6198	3.873	10.6669	10.4005	5.06782	6.80377	9.83723	13.5247	9.52779	4.70566	6.57326	10.887	11.4723	10.5357	10.4326	11.6526	9.20119	8.16124	4.65956	11.8293
1.34277	4.1785	11.3361	10.439	11.8641	4.9563	7.28924	3.54829	9.24996	7.45487	5.48961	6.35252	11.7417	11.4695	8.25307	3.48547	6.85448	9.70662	8.874	10.2808	10.4584	9.09079	9.24182	9.34211	5.03981	9.55177
1.58691	3.36554	9.23201	7.27192	8.98249	3.67842	4.34966	2.86227	7.49911	5.65449	5.26337	5.29603	11.5239	8.81071	7.14395	3.67763	6.80074	7.7325	8.07145	8.04309	9.62053	8.42783	8.46269	7.89404	4.75125	8.28082
1.83105	2.4605	6.88375	5.07156	6.22041	2.32968	2.4315	2.23614	5.58603	4.58843	6.03958	4.10634	10.2677	6.23923	6.10702	4.11522	6.4257	6.59768	6.35506	7.22929	7.66369	6.39414	7.4788	6.04316	4.51801	7.01024
2.07519	1.80665	4.8394	3.46836	4.14436	1.55121	1.74832	1.70826	3.97371	4.14736	6.69842	3.19518	8.40076	4.67386	5.06421	4.45089	5.9028	4.83148	5.3826	5.79873	6.9962	5.67326	6.56708	5.25347	4.0744	5.00107
2.31933	1.46825	3.38558	2.46766	2.83974	0.957348	1.58581	1.33393	2.84549	3.94812	5.59878	2.31126	6.42039	3.71653	4.57299	4.57957	5.33015	4.06843	4.71953	5.40434	5.25992	4.33814	5.69309	4.27707	4.0157	4.06475
2.56347	1.31725	2.31615	1.74329	2.00184	0.629202	1.57959	1.00921	1.96774	3.76029	5.22529	1.60756	4.69966	3.02523	4.053	4.0208	4.55368	3.10412	4.08741	3.97343	4.12294	3.81705	4.67601	3.21175	3.68742	3.45751
2.80761	1.17948	1.6254	1.30624	1.65655	0.485824	1.59132	0.848963	1.47295	3.51849	4.71825	1.25793	3.53054	2.58342	3.43094	3.72366	4.06267	2.85481	3.4744	3.79292	3.95431	3.4127	4.11501	3.26768	2.96531	2.79631
3.05175	0.896403	1.15908	0.894363	1.48699	0.435376	1.48098	0.771994	1.29119	3.18262	3.47221	1.08293	2.33477	2.12735	2.95884	3.15441	3.46732	2.16636	3.22025	3.09256	2.64111	2.44599	3.56392	2.4512	2.47297	2.14593
3.29589	0.742106	0.903744	0.648533	1.4534	0.418714	1.29348	0.735983	1.21887	2.76234	3.05488	0.881635	1.57683	1.69377	2.6718	2.85349	2.99404	2.17034	2.6345	2.68848	2.25954	2.59754	3.07524	1.89396	2.16779	2.0279
3.54003	0.732959	0.752686	0.493148	1.40151	0.438991	1.0424	0.783347	1.2053	2.34558	2.64147	0.718707	1.21331	1.37199	2.13206	2.46075	2.67396	1.77773	2.41366	2.41701	2.15161	1.972	2.6086	1.85707	2.05595	1.67301
3.78417	0.739286	0.723729	0.360915	1.29731	0.380978	0.834952	0.825984	1.24153	1.92969	1.97755	0.609693	0.961086	1.11682	2.0616	2.21312	2.29366	1.75125	2.10018	2.02166	1.55922	2.08297	2.29996	1.35907	1.85353	1.47032
4.02831	0.652114	0.697273	0.300694	1.1735	0.376819	0.750497	0.859307	1.28016	1.65305	1.99548	0.54513	0.859045	0.989279	1.68923	2.03809	1.97798	1.52584	1.85334	1.7805	1.34255	1.61461	2.01005	1.21765	1.57699	1.44819
4.27245	0.589901	0.686405	0.261064	1.00309	0.339043	0.659772	0.869992	1.25021	1.42769	1.61164	0.401099	0.858836	0.927879	1.57537	1.91606	1.73177	1.34375	1.68273	1.60351	1.18905	1.59697	1.77477	1.11717	1.32958	1.19667
4.51659	0.564527	0.652326	0.246136	0.822829	0.305573	0.664604	0.883002	1.17718	1.30015	1.22537	0.345257	0.871071	0.903068	1.30936	1.74568	1.57605	1.3028	1.47346	1.30016	1.00008	1.17027	1.51	1.13315	1.23278	1.0756
4.76073	0.616925	0.590168	0.220659	0.683701	0.265968	0.680826	0.889797	1.13475	1.2292	1.25571	0.27694	0.863671	0.852862	1.27136	1.60428	1.41446	1.1353	1.28936	1.1518	0.866214	1.25553	1.36273	0.949143	1.15928	0.944991
5.00487	0.657033	0.530122	0.197336	0.534141	0.227619	0.686979	0.854136	1.04336	1.17575	0.935354	0.249869	0.856932	0.790571	1.05485	1.39864	1.21085	1.02158	1.14213	1.03442	0.66614	0.8564	1.21701	0.72882	0.962305	0.955114
5.24901	0.595625	0.460139	0.205232	0.451622	0.199703	0.645757	0.80087	0.941223	1.11487	0.828915	0.220181	0.82446	0.698106	0.978391	1.26503	1.10471	0.904389	1.01909	0.815219	0.69126	0.864891	1.04753	0.68055	0.955368	0.760016
5.49315	0.417093	0.394901	0.202819	0.397681	0.182942	0.578131	0.754028	0.850217	1.03261	0.765859	0.202657	0.80287	0.573111	0.837608	1.08455	0.982705	0.85898	0.923487	0.76075	0.514094	0.736596	0.963574	0.643713	0.894412	0.697878
5.73729	0.340901	0.34689	0.204611	0.37124	0.172282	0.517993	0.691839	0.778355	0.936321	0.549101	0.203346	0.703779	0.471129	0.808914	0.946755	0.885181	0.716049	0.777365	0.66683	0.490819	0.626772	0.824228	0.562419	0.772668	0.631007
5.98143	0.37073	0.308114	0.217434	0.362879	0.168167	0.492497	0.62023	0.73931	0.832511	0.492817	0.192974	0.60433	0.416212	0.652406	0.826786	0.778309	0.684047	0.700061	0.551228	0.399753	0.628256	0.740906	0.519636	0.716902	0.550033
6.22557	0.433521	0.301553	0.214212	0.361847	0.157167	0.482736	0.520241	0.68658	0.723494	0.462322	0.173129	0.513568	0.414424	0.621396	0.797718	0.680171	0.573141	0.567094	0.511148	0.461392	0.479323	0.670716	0.525508	0.6749	0.464876
6.46971	0.458868	0.307992	0.207427	0.350893	0.160256	0.484021	0.490576	0.660914	0.642263	0.398307	0.172133	0.445047	0.427043	0.5525	0.703344	0.608605	0.500407	0.517812	0.438669	0.316848	0.516621	0.596475	0.416839	0.699814	0.450501
6.71385	0.379097	0.324599	0.207912	0.326783	0.153694	0.513097	0.437019	0.648815	0.583433	0.440759	0.174144	0.3701	0.453108	0.535655	0.671679	0.538792	0.530577	0.447874	0.396343	0.380345	0.432748	0.530534	0.405045	0.58083	0.379488
6.95799	0.256512	0.338482	0.202459	0.293228	0.162835	0.511175	0.474334	0.62814	0.54623	0.438924	0.173245	0.313009	0.455638	0.467812	0.592737	0.461339	0.390977	0.38228	0.360363	0.329741	0.407792	0.48589	0.41245	0.553566	0.353799
7.20213	0.249306	0.339038	0.189075	0.255413	0.16786	0.463806	0.477044	0.624368	0.523086	0.361376	0.196384	0.278985	0.425318	0.43326	0.574616	0.414172	0.410827	0.351011	0.31086	0.302366	0.419987	0.433088	0.41693	0.457849	0.298068
7.44627	0.357775	0.345428	0.194306	0.210796	0.170768	0.377014	0.527938	0.580901	0.498819	0.387058	0.183555	0.247933	0.349977	0.430758	0.520285	0.37147	0.342874	0.293687	0.305487	0.259722	0.372464	0.376009	0.329922	0.420619	0.30822
7.69041	0.452781	0.341439	0.203611	0.179317	0.163948	0.321663	0.536598	0.543647	0.47583	0.355014	0.193261	0.253159	0.294115	0.35844	0.450986	0.338857	0.32146	0.265927	0.250369	0.243395	0.306868	0.343819	0.344906	0.47722	0.286917
7.93455	0.458418	0.319701	0.205099	0.160045	0.172041	0.323124	0.561744	0.511295	0.447209	0.319682	0.176675	0.236687	0.250668	0.363378	0.396274	0.30252	0.292604	0.234021	0.234327	0.244493	0.371794	0.308286	0.325918	0.409027	0.259984
8.17869	0.383042	0.290821	0.201857	0.154485	0.162516	0.351073	0.541942	0.472418	0.416133	0.325048	0.161438	0.231091	0.237377	0.311136	0.337904	0.272307	0.269919	0.228648	0.216859	0.214434	0.244946	0.271126	0.26797	0.406654	0.247887
8.42283	0.308456	0.26148	0.198088	0.162955	0.159943	0.40291	0.526443	0.436281	0.383179	0.246281	0.155163	0.22933	0.248838	0.282603	0.324267	0.254813	0.238428	0.189916	0.19993	0.211357	0.296871	0.246515	0.282061	0.393709	0.234967
8.66697	0.252663	0.233861	0.195408	0.180974	0.158593	0.417738	0.47974	0.405327	0.348342	0.245872	0.138722	0.212889	0.301243	0.247079	0.285953	0.220977	0.238434	0.207869	0.200605	0.214517	0.241093	0.215477	0.26741	0.384681	0.220779
8.91111	0.271666	0.212867	0.186343	0.200871	0.159334	0.375618	0.451303	0.386161	0.320521	0.290902	0.155305	0.204458	0.341569	0.227659	0.305986	0.195409	0.197868	0.168848	0.171183	0.18665	0.229301	0.200487	0.285213	0.401827	0.211326
9.15525	0.349201	0.2003	0.174214	0.219224	0.155844	0.307804	0.428118	0.378847	0.294344	0.259428	0.182483	0.203636	0.356914	0.20374	0.282763	0.171236	0.190631	0.181126	0.178404	0.15347	0.213316	0.179663	0.278578	0.354419	0.193239
9.39939	0.418587	0.194766	0.171576	0.223509	0.161173	0.259702	0.427413	0.379099	0.274738	0.265614	0.196477	0.185025	0.342927	0.196714	0.293935	0.157238	0.181261	0.153948	0.143881	0.157374	0.230447	0.159886	0.281423	0.314527	0.186743
9.64353	0.490438	0.209814	0.162912	0.218482	0.173091	0.227873	0.439947	0.393884	0.261584	0.27543	0.226578	0.179179	0.309125	0.170298	0.282207	0.144708	0.160842	0.1599	0.152536	0.139058	0.190861	0.149904	0.247292	0.296011	0.175354
9.88767	0.499559	0.230526	0.14647	0.203989	0.190831	0.23627	0.493884	0.408173	0.251839	0.216365	0.24922	0.154618	0.243808	0.181738	0.261539	0.138565	0.162178	0.145342	0.117496	0.107922	0.189619	0.127749	0.249255	0.260305	0.148593
10.1318	0.437991	0.238394	0.139685	0.182984	0.208059	0.263773	0.550255	0.42268	0.242302	0.220295	0.24718	0.135319	0.191113	0.158951	0.249279	0.129283	0.141744	0.140448	0.122722	0.110896	0.175437	0.12158	0.219766	0.325144	0.157196
10.3759	0.339373	0.254138	0.131519	0.158323	0.225736	0.280338	0.650785	0.448081	0.230378	0.18675	0.233145	0.132743	0.14684	0.152828	0.23878	0.119588	0.161235	0.130189	0.101393	0.098363	0.152742	0.109468	0.182356	0.320464	0.134823
10.6201	0.255094	0.266683	0.119798	0.134874	0.232856	0.31927	0.712187	0.461771	0.217346	0.144918	0.230684	0.122824	0.121562	0.146931	0.224908	0.111186	0.132954	0.119792	0.098931	0.114521	0.166251	0.099686	0.262604	0.305883	0.126516
10.8642	0.20162	0.263892	0.116379	0.119325	0.235483	0.318795	0.787135	0.446765	0.204491	0.162944	0.214188	0.114857	0.114341	0.146033	0.209203	0.104478	0.141638	0.115861	0.089723	0.089243	0.125499	0.091837	0.249937	0.305327	0.119019
11.1084	0.223834	0.249682	0.11335	0.11221	0.236157	0.31384	0.83557	0.43766	0.190922	0.115806	0.220822	0.104035	0.12256	0.137334	0.189504	0.101842	0.138034	0.105302	0.080867	0.096859	0.164102	0.083244	0.195474	0.342374	0.11943
11.3525	0.242216	0.243569	0.106711	0.114005	0.23243	0.299862	0.878395	0.413377	0.179004	0.123339	0.224163	0.103595	0.134797	0.134084	0.188836	0.09969	0.125885	0.096235	0.071014	0.08227	0.127901	0.077692	0.242433	0.371491	0.115123
11.5967	0.258422	0.230783	0.106207	0.123514	0.234699	0.285212	0.888867	0.389332	0.167795	0.167398	0.264184	0.100765	0.144111	0.129929	0.192029	0.094029	0.118974	0.091553	0.064868	0.073806	0.120616	0.071065	0.185079	0.356585	0.108966
11.8408	0.22975	0.215438	0.112333	0.134108	0.231879	0.236479	0.870481	0.354353	0.157081	0.168262	0.279	0.092777	0.143487	0.120286	0.194329	0.09126	0.116178	0.078959	0.061679	0.067776	0.135647	0.064716	0.163484	0.351562	0.107031
12.0849	0.237747	0.209318	0.115533	0.147279	0.236737	0.236595	0.863613	0.316406	0.14576	0.187098	0.293895	0.098547	0.139611	0.117274	0.199526	0.088016	0.111879	0.075737	0.053222	0.059621	0.111494	0.063002	0.194825	0.326977	0.099375
12.3291	0.269654	0.195546	0.125637	0.161182	0.240968	0.250139	0.803527	0.2798	0.130319	0.207275	0.292807	0.091733	0.12419	0.114536	0.202797	0.086533	0.098916	0.066868	0.050608	0.064874	0.097153	0.058883	0.236882	0.304737	0.10435
12.5732	0.315784	0.189024	0.126146	0.167115	0.250974	0.250923	0.765649	0.263247	0.117176	0.188536	0.285596	0.082204	0.117343	0.102022	0.204241	0.082701	0.095328	0.065624	0.049103	0.05735	0.111754	0.054626	0.193543	0.290992	0.093105
12.8173	0.410757	0.191434	0.122144	0.168952	0.252427	0.280501	0.706947	0.249493	0.101529	0.168556	0.282697	0.078124	0.111418	0.106325	0.211332	0.079058	0.088664	0.058505	0.045024	0.063369	0.100186	0.05124	0.181809	0.279395	0.096162
13.0615	0.482193	0.198618	0.117172	0.161951	0.255841	0.32655	0.637966	0.23321	0.090509	0.125561	0.283159	0.074471	0.10937	0.095002	0.204641	0.075075	0.089937	0.056529	0.048176	0.06468	0.085951	0.047516	0.168244	0.288314	0.088355
13.3056	0.531201	0.203397	0.123666	0.151692	0.264628	0.362801	0.576165	0.239388	0.082658	0.117892	0.288021	0.06917	0.107047	0.08883	0.196388	0.073135	0.082786	0.053487	0.040849	0.063711	0.099558	0.046661	0.175377	0.346905	0.08841
13.5498	0.535045	0.206965	0.1183	0.134078	0.255081	0.355394	0.532376	0.255207	0.078304	0.130082	0.28077	0.059739	0.105603	0.091547	0.198495	0.069452	0.082281	0.055036	0.043391	0.063166	0.075768	0.041179	0.21016	0.327588	0.083102
13.7939	0.46022	0.202133	0.121408	0.120498	0.278745	0.32848	0.490898	0.271581	0.078088	0.117734	0.30154	0.059053	0.096676	0.0878	0.178289	0.067855	0.087808	0.049909	0.041937	0.062144	0.084581	0.040947	0.176193	0.339442	0.081909
14.0381	0.378096	0.195876	0.122338	0.106069	0.272863	0.279663	0.449288	0.291751	0.079416	0.138893	0.342206	0.056718	0.087248	0.08423	0.18093	0.066885	0.080755	0.056066	0.03633	0.05226	0.05942	0.038601	0.198916	0.427391	0.081842
14.2822	0.296815	0.182951	0.110578	0.094182	0.287411	0.241031	0.422791	0.3044	0.078535	0.182094	0.357939	0.048113	0.075024	0.075339	0.157627	0.066482	0.081813	0.049095	0.037198	0.058593	0.062584	0.038138	0.161621	0.334538	0.07122
14.5263	0.251008	0.169356	0.101729	0.086997	0.297206	0.242298	0.413282	0.314954	0.075667	0.180555	0.356585	0.050146	0.065196	0.077084	0.148165	0.06715	0.084772	0.053664	0.035625	0.048024	0.055244	0.037296	0.156526	0.295058	0.076535
14.7705	0.229472	0.154103	0.10019	0.083257	0.319091	0.248069	0.41406	0.323289	0.070103	0.178036	0.377684	0.050574	0.059869	0.072716	0.161639	0.068593	0.078856	0.045472	0.031281	0.04836	0.048991	0.035028	0.151106	0.289535	0.076598
15.0146	0.238735	0.143714	0.09006	0.08429	0.344569	0.23438	0.427328	0.327626	0.062996	0.16832	0.357589	0.046992	0.062864	0.066247	0.17164	0.072613	0.080057	0.051352	0.03042	0.047423	0.052316	0.035559	0.159465	0.316689	0.075256
15.2587	0.236607	0.13136	0.087243	0.089259	0.361757	0.250819	0.444759	0.332954	0.054451	0.152361	0.352318	0.044855	0.0721	0.065282	0.155734	0.074087	0.076766	0.043221	0.026663	0.040725	0.049998	0.032238	0.174967	0.41139	0.068202
15.5029	0.250682	0.132983	0.085985	0.096199	0.386401	0.246046	0.479107	0.325298	0.046125	0.128609	0.348097	0.043311	0.083362	0.066042	0.178176	0.074494	0.077582	0.045713	0.022568	0.032687	0.049026	0.031299	0.178885	0.370607	0.071084
15.747	0.287811	0.134372	0.080083	0.100195	0.385084	0.255237	0.499136	0.313981	0.041372	0.110539	0.35445	0.042323	0.092429	0.055458	0.177254	0.076764	0.072665	0.040644	0.026349	0.043767	0.048139	0.032612	0.173667	0.304167	0.065961
15.9912	0.309433	0.139406	0.075053	0.10599	0.382207	0.258585	0.512621	0.29464	0.038329	0.106789	0.384516	0.039362	0.089889	0.058101	0.185428	0.074448	0.065918	0.039594	0.021549	0.027341	0.05179	0.030774	0.133867	0.297746	0.06375
16.2353	0.273427	0.149398	0.069351	0.110389	0.389223	0.282993	0.515895	0.280632	0.038668	0.110571	0.393713	0.042791	0.083895	0.060919	0.173809	0.072409	0.071315	0.036456	0.019242	0.031094	0.045909	0.030507	0.135308	0.275139	0.060318
16.4794	0.232499	0.168945	0.064188	0.112123	0.364363	0.264911	0.51267	0.26004	0.040326	0.109573	0.395849	0.039525	0.076349	0.055027	0.177448	0.07005	0.069616	0.034489	0.020896	0.039511	0.053818	0.029067	0.13106	0.321338	0.053211
16.7236	0.236659	0.176644	0.061766	0.115489	0.368452	0.270457	0.511542	0.237402	0.043914	0.10424	0.406071	0.037119	0.065308	0.057283	0.174427	0.0677	0.061422	0.031282	0.019882	0.03544	0.045044	0.027502	0.123214	0.310796	0.05529
16.9677	0.268358	0.179974	0.059421	0.119196	0.315839	0.265297	0.472374	0.217292	0.045404	0.098557	0.395369	0.03716	0.053923	0.062283	0.174583	0.064487	0.06467	0.029484	0.019058	0.032559	0.05284	0.026399	0.116143	0.245464	0.051755
17.2119	0.32746	0.179973	0.063106	0.123428	0.323992	0.253007	0.462303	0.197785	0.043472	0.089498	0.377374	0.030909	0.046462	0.05505	0.159671	0.064369	0.060097	0.028408	0.019394	0.042006	0.044697	0.025303	0.103527	0.298422	0.054647
17.456	0.365112	0.181029	0.0582	0.126341	0.271641	0.235068	0.42257	0.183437	0.040888	0.076174	0.344374	0.029762	0.043181	0.054526	0.171907	0.06262	0.05989	0.026492	0.018891	0.039715	0.042267	0.024766	0.102602	0.269955	0.049075
17.7002	0.315603	0.177606	0.061557	0.128484	0.287667	0.22397	0.391835	0.171342	0.037017	0.073704	0.30021	0.032814	0.044422	0.057333	0.167538	0.062806	0.061142	0.025381	0.017393	0.032467	0.04992	0.023317	0.104005	0.284824	0.054718
17.9443	0.272156	0.163611	0.059782	0.134996	0.252086	0.20872	0.365321	0.165611	0.033107	0.080299	0.28138	0.027509	0.046751	0.055384	0.173448	0.065068	0.057254	0.025454	0.019163	0.034472	0.033715	0.02145	0.104165	0.31585	0.052597
18.1884	0.250249	0.153479	0.060788	0.136036	0.274814	0.192502	0.348652	0.152617	0.030067	0.08892	0.287833	0.024936	0.050383	0.050857	0.17382	0.067025	0.053902	0.024687	0.016371	0.032342	0.042415	0.020935	0.090999	0.334373	0.049842
18.4326	0.260304	0.142518	0.058464	0.138906	0.272265	0.180722	0.326192	0.151354	0.026798	0.097948	0.314973	0.023218	0.048104	0.055373	0.170018	0.069231	0.054937	0.025238	0.016428	0.031759	0.03623	0.020573	0.099695	0.33944	0.049628
18.6767	0.264055	0.134092	0.056164	0.141945	0.289858	0.164944	0.309179	0.151055	0.024784	0.111388	0.324636	0.023821	0.04326	0.05237	0.17156	0.074079	0.056089	0.02541	0.01406	0.026775	0.034739	0.019932	0.112118	0.280286	0.049274
18.9209	0.238139	0.129296	0.05696	0.141558	0.307102	0.17606	0.307832	0.151736	0.023434	0.126156	0.321474	0.022777	0.038064	0.049329	0.174184	0.078792	0.047745	0.024166	0.013573	0.025717	0.031912	0.018601	0.102667	0.329015	0.049191
19.165	0.210997	0.124571	0.053877	0.141525	0.326895	0.177989	0.299046	0.161197	0.022551	0.119806	0.314237	0.018291	0.033783	0.048544	0.169382	0.080581	0.050875	0.024363	0.013127	0.029165	0.030761	0.017717	0.085249	0.324559	0.044329
19.4091	0.206426	0.122176	0.053944	0.140591	0.345984	0.180023	0.304254	0.170235	0.021631	0.110425	0.294163	0.016431	0.031923	0.048056	0.163823	0.080992	0.045411	0.024149	0.011753	0.022678	0.026482	0.015941	0.096044	0.325722	0.039699
19.6533	0.215171	0.11822	0.056018	0.138464	0.356903	0.192678	0.301274	0.180699	0.01925	0.122332	0.256678	0.017873	0.030351	0.042575	0.166709	0.080847	0.045387	0.022412	0.010763	0.020418	0.028056	0.016042	0.098493	0.288795	0.043239
19.8974	0.23909	0.120864	0.053094	0.138252	0.355093	0.198819	0.303099	0.192714	0.018215	0.108443	0.238894	0.018337	0.029924	0.041602	0.154305	0.07787	0.041156	0.022298	0.010691	0.025698	0.024247	0.015406	0.091179	0.27454	0.041699
20.1415	0.213869	0.117813	0.051172	0.13656	0.366673	0.189402	0.297678	0.202849	0.017394	0.084477	0.205041	0.01722	0.029106	0.040827	0.172982	0.074122	0.042007	0.021402	0.01009	0.020351	0.026485	0.015128	0.095667	0.306307	0.033674
20.3857	0.15106	0.111301	0.051342	0.134727	0.357182	0.197034	0.294897	0.214235	0.016467	0.082797	0.174851	0.015583	0.030924	0.037789	0.152117	0.070139	0.038675	0.02036	0.009858	0.018302	0.025867	0.014291	0.098462	0.270135	0.041044
20.6298	0.112929	0.108163	0.051173	0.134368	0.366793	0.181979	0.299537	0.221458	0.015866	0.070736	0.153325	0.015053	0.028502	0.040181	0.169934	0.067294	0.038705	0.019912	0.011633	0.022815	0.025025	0.013371	0.103529	0.286662	0.031284
20.874	0.135227	0.105894	0.051262	0.13144	0.360885	0.165213	0.291969	0.223893	0.015786	0.050344	0.160182	0.015765	0.027431	0.036384	0.156125	0.061983	0.037023	0.019583	0.008455	0.017221	0.030167	0.012934	0.08976	0.236052	0.034187
21.1181	0.164308	0.100474	0.050727	0.129334	0.369294	0.165011	0.30941	0.225003	0.015388	0.054101	0.172987	0.017363	0.025538	0.035037	0.169725	0.061769	0.038445	0.018451	0.009909	0.016842	0.025764	0.013468	0.084562	0.239819	0.033377
21.3622	0.189091	0.097885	0.052437	0.125479	0.354582	0.14696	0.294921	0.22527	0.014519	0.049645	0.177425	0.01571	0.023086	0.033101	0.170452	0.059231	0.040549	0.018684	0.00943	0.020033	0.028391	0.012317	0.080758	0.282494	0.037422
21.6064	0.198265	0.0936	0.051539	0.119525	0.352218	0.134894	0.28072	0.217169	0.012928	0.043686	0.1866	0.014542	0.021063	0.030628	0.167738	0.057816	0.036605	0.01677	0.008351	0.01535	0.026682	0.0124	0.069738	0.257101	0.033442
21.8505	0.192226	0.093807	0.049135	0.114307	0.333343	0.141361	0.262796	0.208527	0.01101	0.057942	0.203254	0.015259	0.023339	0.028883	0.168039	0.05674	0.040618	0.018752	0.008854	0.021744	0.02468	0.012113	0.068363	0.234271	0.031833
22.0947	0.229869	0.097357	0.047226	0.104803	0.326069	0.122249	0.256326	0.19756	0.008893	0.066753	0.185523	0.014304	0.026018	0.027115	0.158902	0.056782	0.040246	0.016581	0.008717	0.017248	0.025346	0.011185	0.059706	0.204106	0.032004
22.3388	0.256939	0.098903	0.045354	0.098422	0.2987	0.122127	0.250418	0.180603	0.007802	0.059691	0.184963	0.014934	0.029148	0.024185	0.152183	0.057551	0.043101	0.017185	0.008935	0.02134	0.026987	0.011374	0.055295	0.214607	0.031806
22.583	0.234555	0.102392	0.043645	0.089322	0.283765	0.117069	0.234479	0.165282	0.00671	0.066474	0.207241	0.014357	0.031463	0.024544	0.140213	0.0576	0.039156	0.017968	0.008597	0.018474	0.018137	0.011294	0.060955	0.226306	0.031185
22.8271	0.226374	0.108744	0.044189	0.080752	0.25791	0.106204	0.234263	0.151062	0.00681	0.084441	0.209574	0.0145	0.031524	0.023348	0.142744	0.057947	0.039666	0.015881	0.008437	0.017861	0.022677	0.010637	0.051275	0.194666	0.034907
23.0712	0.191598	0.115357	0.041133	0.07626	0.252484	0.102763	0.22276	0.13674	0.007386	0.082294	0.210094	0.012042	0.030633	0.022204	0.12803	0.05707	0.041743	0.016855	0.008744	0.018541	0.018379	0.010058	0.0534	0.186602	0.029917
23.3154	0.218887	0.116207	0.03998	0.071663	0.231815	0.101747	0.228928	0.115719	0.008518	0.073277	0.213393	0.011122	0.026069	0.022648	0.127344	0.056291	0.041853	0.016057	0.008045	0.017391	0.016802	0.009495	0.051655	0.208685	0.028435
23.5595	0.252157	0.11775	0.040524	0.068328	0.236354	0.100793	0.231296	0.106178	0.009394	0.079943	0.210796	0.011055	0.02284	0.0212	0.120412	0.054658	0.036921	0.01536	0.00739	0.016573	0.01486	0.009454	0.049026	0.193654	0.030903
23.8037	0.23968	0.120665	0.037295	0.066516	0.2335	0.099887	0.235051	0.091962	0.009604	0.075601	0.209101	0.011353	0.019486	0.020516	0.119157	0.052939	0.038539	0.015546	0.007887	0.017581	0.016458	0.009711	0.046763	0.231453	0.029961
24.0478	0.1848	0.114919	0.037532	0.066585	0.231733	0.104151	0.241977	0.079351	0.009034	0.060458	0.208706	0.012374	0.017694	0.021092	0.110349	0.051284	0.034266	0.014645	0.007102	0.019298	0.012654	0.009688	0.052781	0.210407	0.026116
24.2919	0.125235	0.110942	0.038709	0.069451	0.230114	0.114668	0.247558	0.071945	0.008168	0.053645	0.194136	0.010492	0.019871	0.018946	0.119356	0.048112	0.038938	0.014329	0.007402	0.014396	0.016172	0.009272	0.049757	0.212408	0.024252
24.5361	0.100181	0.105257	0.0366	0.071137	0.222363	0.115405	0.252911	0.061182	0.007039	0.05107	0.184606	0.009713	0.020731	0.018746	0.114362	0.045831	0.033719	0.012919	0.006909	0.015832	0.013963	0.009403	0.049151	0.177692	0.027886
24.7802	0.117556	0.102385	0.035507	0.073489	0.220328	0.116126	0.249439	0.051708	0.005999	0.044988	0.174206	0.010597	0.02295	0.018633	0.116096	0.044706	0.033465	0.014366	0.007022	0.013723	0.016446	0.009292	0.047473	0.181891	0.024531
25.0243	0.135712	0.098346	0.037195	0.078932	0.20572	0.113263	0.243718	0.046775	0.005301	0.040242	0.160954	0.011056	0.024939	0.01715	0.111791	0.045385	0.033702	0.011663	0.007653	0.013671	0.015591	0.009422	0.046574	0.187855	0.021422
25.2685	0.130029	0.093121	0.037299	0.082416	0.209879	0.111864	0.251552	0.045852	0.00528	0.035526	0.157793	0.011751	0.026229	0.017612	0.107307	0.046814	0.032207	0.012137	0.006745	0.011486	0.015727	0.008998	0.046371	0.209823	0.021822
25.5126	0.124757	0.089183	0.037115	0.08376	0.196307	0.108242	0.248428	0.046559	0.005561	0.032545	0.150696	0.012248	0.02314	0.016735	0.11591	0.047845	0.035676	0.010545	0.005547	0.009696	0.01984	0.008795	0.041532	0.187299	0.021307
25.7568	0.115897	0.082128	0.036477	0.086249	0.209119	0.098855	0.245744	0.047166	0.005662	0.031168	0.126333	0.010832	0.018112	0.015645	0.105341	0.049084	0.030494	0.011412	0.006633	0.011764	0.014379	0.00861	0.046978	0.151851	0.02072
26.0009	0.13194	0.079444	0.035912	0.085577	0.19889	0.093654	0.233094	0.048297	0.005946	0.030112	0.115517	0.009184	0.016394	0.016032	0.106016	0.05155	0.033248	0.010202	0.006215	0.011344	0.020297	0.008206	0.048115	0.138526	0.020327
26.245	0.144206	0.074775	0.035506	0.084558	0.214666	0.095017	0.233352	0.049361	0.006311	0.028013	0.112876	0.00901	0.015505	0.016422	0.103013	0.052785	0.032293	0.009744	0.005434	0.010227	0.015272	0.008412	0.041133	0.13688	0.020495
26.4892	0.136599	0.070113	0.036723	0.08154	0.203838	0.081525	0.211971	0.052974	0.006713	0.026675	0.115931	0.008822	0.014594	0.014924	0.108925	0.05484	0.031891	0.009293	0.005487	0.011033	0.018578	0.008541	0.049087	0.162859	0.021055
26.7333	0.128246	0.068189	0.036975	0.077607	0.21057	0.080066	0.207003	0.053879	0.006674	0.027348	0.122437	0.010517	0.013296	0.015244	0.097846	0.056653	0.032716	0.009145	0.005332	0.012957	0.013911	0.007878	0.046271	0.131686	0.019406
26.9775	0.119938	0.061209	0.034286	0.070059	0.209714	0.07405	0.194507	0.058976	0.00638	0.027856	0.141119	0.008658	0.011799	0.015909	0.112364	0.057649	0.031612	0.008445	0.005308	0.011308	0.017557	0.007559	0.042176	0.10443	0.021365
27.2216	0.125684	0.055385	0.030091	0.065832	0.214198	0.071348	0.19408	0.059099	0.006292	0.027172	0.152308	0.00853	0.012095	0.015151	0.101403	0.058474	0.029213	0.008992	0.005068	0.01117	0.01343	0.007585	0.052139	0.119904	0.020165
27.4657	0.156375	0.0523	0.027693	0.060962	0.207785	0.066224	0.17581	0.060384	0.006383	0.032145	0.170573	0.008284	0.012078	0.015654	0.10974	0.058144	0.030702	0.007722	0.005446	0.013949	0.014996	0.007383	0.049597	0.11969	0.019434
27.7099	0.168536	0.04958	0.028839	0.056592	0.210045	0.068975	0.161931	0.060135	0.006116	0.037011	0.174027	0.008259	0.013111	0.015879	0.095158	0.057756	0.031285	0.008088	0.004754	0.011505	0.011669	0.007091	0.040165	0.126662	0.019083
27.954	0.161242	0.047463	0.027695	0.053323	0.205163	0.073445	0.157332	0.065183	0.005973	0.033911	0.196734	0.008023	0.012308	0.015028	0.107734	0.05654	0.026688	0.007123	0.006615	0.015044	0.014115	0.007024	0.040877	0.105402	0.018959
28.1982	0.158218	0.04848	0.024611	0.051438	0.194577	0.06826	0.152933	0.068146	0.005812	0.045024	0.184441	0.007445	0.013305	0.015307	0.096066	0.055667	0.025351	0.007741	0.00488	0.010133	0.010599	0.006819	0.043285	0.107759	0.01685
28.4423	0.172849	0.047543	0.026225	0.050711	0.19321	0.065832	0.152121	0.073707	0.005583	0.054753	0.183847	0.008676	0.012816	0.015331	0.095514	0.053141	0.028611	0.007077	0.004711	0.01218	0.01025	0.006977	0.042556	0.110204	0.018372
28.6865	0.191449	0.049606	0.026337	0.05044	0.173678	0.065319	0.159929	0.078064	0.005506	0.04518	0.169698	0.008218	0.013195	0.014804	0.089394	0.050199	0.028228	0.00734	0.005885	0.013062	0.013256	0.006802	0.041482	0.110813	0.014953
28.9306	0.19043	0.055868	0.028055	0.049998	0.173787	0.069764	0.160882	0.082138	0.005235	0.045121	0.146669	0.008007	0.012665	0.015029	0.087015	0.048222	0.025392	0.006865	0.004492	0.010184	0.009012	0.006754	0.040313	0.109364	0.015244
29.1747	0.186629	0.058835	0.027159	0.05133	0.151969	0.071592	0.165057	0.086363	0.005138	0.054527	0.146351	0.007503	0.012503	0.013381	0.085207	0.04555	0.023866	0.006892	0.004758	0.012098	0.012869	0.006818	0.038867	0.118918	0.015073
29.4189	0.148502	0.062004	0.024995	0.051535	0.143827	0.066738	0.170428	0.089816	0.00553	0.038717	0.152098	0.007003	0.010752	0.014822	0.081371	0.042219	0.030028	0.006551	0.005682	0.013615	0.009121	0.006677	0.045666	0.126207	0.014163
29.663	0.123907	0.064778	0.026777	0.05193	0.133632	0.072565	0.178389	0.090831	0.005592	0.028415	0.164313	0.006904	0.009801	0.012864	0.076825	0.038464	0.025798	0.006647	0.004716	0.010811	0.010781	0.00668	0.042965	0.115669	0.014329
29.9072	0.109874	0.06559	0.030343	0.051945	0.138101	0.071216	0.178463	0.089954	0.005982	0.033256	0.188643	0.006922	0.008965	0.0132	0.074075	0.035242	0.027638	0.006779	0.004665	0.011802	0.009116	0.006726	0.035606	0.103538	0.014603
30.1513	0.10703	0.067373	0.031327	0.052297	0.142096	0.06797	0.169617	0.088362	0.006271	0.036182	0.213734	0.006637	0.008017	0.012399	0.071978	0.033224	0.027062	0.006403	0.00538	0.014537	0.012335	0.006543	0.036605	0.092485	0.013047
30.3954	0.097022	0.065926	0.033237	0.053363	0.149366	0.063469	0.163409	0.085237	0.006545	0.031909	0.220768	0.007686	0.008299	0.012737	0.066354	0.031626	0.028495	0.006643	0.004564	0.008214	0.009513	0.006564	0.035815	0.105528	0.013508
30.6396	0.089187	0.063658	0.032916	0.054151	0.167704	0.067332	0.161099	0.079304	0.006879	0.029999	0.196461	0.007421	0.009137	0.013074	0.068087	0.030386	0.027278	0.006669	0.006151	0.015238	0.012111	0.006558	0.040859	0.091431	0.012407
30.8837	0.119511	0.061729	0.033028	0.053897	0.173202	0.059506	0.156096	0.077362	0.00672	0.03814	0.203846	0.00739	0.009728	0.012421	0.065055	0.028838	0.028174	0.006703	0.004671	0.010169	0.011225	0.006252	0.035127	0.102086	0.013115
31.1278	0.157037	0.060983	0.032794	0.05391	0.190039	0.061238	0.142396	0.070862	0.006506	0.044608	0.201711	0.006366	0.010794	0.012816	0.06442	0.026757	0.028785	0.006776	0.004259	0.010752	0.012679	0.006276	0.031457	0.09912	0.011675
31.372	0.176389	0.056189	0.03413	0.054575	0.18535	0.064651	0.135506	0.065498	0.006128	0.038649	0.163728	0.006673	0.011643	0.012818	0.068754	0.025893	0.026964	0.007046	0.004793	0.010042	0.011468	0.006354	0.035266	0.109529	0.010943
31.6161	0.187844	0.053811	0.035399	0.054976	0.195885	0.064127	0.12511	0.059022	0.005724	0.041426	0.135626	0.007084	0.011227	0.01249	0.063568	0.025192	0.026425	0.007397	0.003853	0.008086	0.012104	0.006297	0.029267	0.116794	0.011589
31.8603	0.181273	0.047856	0.032523	0.054989	0.172833	0.06745	0.125247	0.04972	0.005147	0.047091	0.119211	0.00639	0.01169	0.012034	0.067162	0.023723	0.027915	0.006868	0.003964	0.006909	0.012214	0.0059	0.028905	0.126127	0.010664
32.1044	0.166781	0.044768	0.03147	0.05454	0.167566	0.070432	0.119462	0.044781	0.004807	0.042648	0.107584	0.006893	0.011192	0.012609	0.065881	0.023091	0.025844	0.007548	0.003701	0.007209	0.009912	0.005677	0.030532	0.131985	0.009654
32.3486	0.16322	0.042736	0.032912	0.055198	0.157006	0.076508	0.120427	0.039401	0.004423	0.041211	0.092673	0.007119	0.011145	0.012109	0.068314	0.022623	0.023731	0.006959	0.003891	0.005809	0.00898	0.005833	0.031304	0.130015	0.009802
32.5927	0.14545	0.040591	0.032432	0.05418	0.14296	0.072872	0.12267	0.035888	0.004092	0.039546	0.083971	0.006968	0.010105	0.011272	0.068545	0.022536	0.024352	0.007448	0.003621	0.006015	0.008081	0.005728	0.033776	0.125565	0.01061
32.8368	0.138625	0.038618	0.03021	0.053042	0.146558	0.077153	0.125572	0.03262	0.003893	0.033405	0.074757	0.007917	0.009199	0.011101	0.06551	0.022501	0.02309	0.006692	0.004087	0.00639	0.00737	0.005704	0.033145	0.118766	0.009045
33.081	0.126027	0.035183	0.029864	0.051298	0.128081	0.074458	0.141538	0.02947	0.004103	0.027212	0.076246	0.007726	0.010163	0.010283	0.060397	0.022276	0.0219	0.00785	0.003554	0.005667	0.006106	0.005435	0.02996	0.144432	0.009532
33.3251	0.131747	0.034532	0.030845	0.050495	0.141127	0.075913	0.138367	0.028793	0.004575	0.023479	0.066876	0.005722	0.009281	0.008786	0.06135	0.022676	0.020481	0.006671	0.00362	0.006015	0.008123	0.005362	0.031671	0.118271	0.009752
33.5692	0.146265	0.03301	0.028299	0.047747	0.130795	0.070783	0.1403	0.028944	0.005161	0.02089	0.067293	0.005744	0.00818	0.009113	0.058386	0.022951	0.020396	0.007488	0.003732	0.007065	0.00734	0.005374	0.027988	0.108249	0.009292
33.8134	0.164913	0.031238	0.028725	0.045182	0.145915	0.067224	0.140417	0.029652	0.00574	0.018814	0.078953	0.006385	0.008358	0.008129	0.056082	0.022993	0.019595	0.006844	0.003642	0.006695	0.009168	0.005409	0.028234	0.094505	0.00959
34.0575	0.16867	0.029537	0.025656	0.042295	0.143746	0.058753	0.143339	0.029622	0.005915	0.021989	0.095207	0.00595	0.009258	0.00794	0.056264	0.022427	0.018746	0.006959	0.004259	0.008535	0.009245	0.005484	0.02652	0.089078	0.009401
34.3017	0.141774	0.029871	0.028031	0.039176	0.155246	0.05662	0.131943	0.031611	0.006418	0.027498	0.10764	0.005518	0.009118	0.008272	0.054269	0.021624	0.019532	0.006401	0.00391	0.006367	0.011291	0.005119	0.026327	0.090992	0.00968
34.5458	0.129538	0.029564	0.029021	0.035646	0.156032	0.058519	0.130427	0.033177	0.006241	0.028319	0.129387	0.005817	0.009237	0.008413	0.0535	0.021628	0.017802	0.006708	0.003762	0.008566	0.009307	0.005287	0.029485	0.068018	0.009196
34.7899	0.110191	0.03203	0.027207	0.032188	0.156844	0.060653	0.126025	0.033213	0.005487	0.035061	0.146149	0.005395	0.008375	0.008727	0.051478	0.021042	0.019685	0.006532	0.003423	0.00749	0.011448	0.005174	0.027199	0.076823	0.008765
35.0341	0.081411	0.033359	0.027044	0.028996	0.157273	0.063751	0.120789	0.032256	0.004725	0.041793	0.156058	0.005201	0.008985	0.008376	0.057426	0.020277	0.017793	0.006607	0.003393	0.007008	0.009801	0.005238	0.02886	0.073296	0.008835
35.2782	0.067451	0.033689	0.027693	0.026111	0.15823	0.070534	0.116452	0.03182	0.004118	0.041561	0.162626	0.005354	0.009604	0.008924	0.057109	0.018197	0.020106	0.006986	0.003471	0.007602	0.009581	0.005182	0.028365	0.076014	0.008711
35.5224	0.058526	0.036367	0.026666	0.023974	0.158951	0.072683	0.1125	0.030357	0.003555	0.044977	0.167977	0.005999	0.008139	0.008425	0.062441	0.016211	0.019191	0.006433	0.003058	0.005105	0.008667	0.004934	0.025184	0.070924	0.00766
35.7665	0.060505	0.037286	0.027321	0.022133	0.155892	0.074269	0.109957	0.028721	0.003325	0.043816	0.153416	0.007271	0.007273	0.008328	0.059359	0.015126	0.019974	0.007008	0.003631	0.005455	0.007004	0.004966	0.024605	0.060556	0.007364
36.0106	0.061058	0.037655	0.027578	0.020907	0.160362	0.073418	0.111299	0.028537	0.00326	0.040015	0.136302	0.007611	0.006748	0.008158	0.05938	0.013616	0.020998	0.007027	0.002942	0.003739	0.006753	0.005049	0.030008	0.069245	0.007705
36.2548	0.069336	0.039741	0.025431	0.020549	0.161429	0.065085	0.110579	0.026559	0.003786	0.035898	0.130368	0.007409	0.005142	0.008323	0.064567	0.013002	0.020787	0.006955	0.003158	0.005142	0.004986	0.005115	0.028265	0.082612	0.007189
36.4989	0.079915	0.039644	0.027687	0.020472	0.156022	0.066908	0.116135	0.025518	0.004408	0.030661	0.127057	0.005356	0.005287	0.007044	0.061283	0.011866	0.021029	0.00697	0.002858	0.0046	0.004458	0.004959	0.028247	0.070765	0.006156
36.7431	0.09553	0.03845	0.028881	0.019916	0.150505	0.061161	0.112272	0.023539	0.004892	0.026671	0.125277	0.00506	0.004906	0.007175	0.059514	0.011191	0.022589	0.007384	0.002664	0.004069	0.005291	0.004625	0.026701	0.07106	0.005938
36.9872	0.107074	0.039579	0.026683	0.019188	0.143144	0.057662	0.118609	0.022806	0.005399	0.025593	0.132014	0.005215	0.005796	0.007271	0.05576	0.010758	0.021796	0.007047	0.002886	0.004631	0.004783	0.004678	0.029256	0.068183	0.006959
37.2313	0.104752	0.038361	0.025712	0.019084	0.141415	0.051467	0.1124	0.022074	0.005303	0.024519	0.147384	0.006009	0.006378	0.006408	0.052903	0.01141	0.020879	0.007631	0.002737	0.004729	0.004572	0.004451	0.023271	0.084399	0.0059
37.4755	0.100632	0.037275	0.024369	0.018796	0.132758	0.048875	0.112017	0.02171	0.004911	0.023431	0.158302	0.005745	0.006958	0.006545	0.051506	0.011905	0.022196	0.006835	0.003277	0.004921	0.006073	0.004334	0.019633	0.076921	0.006877
37.7196	0.102062	0.036819	0.024185	0.019144	0.134504	0.04887	0.111853	0.020782	0.004784	0.024711	0.158275	0.005223	0.00727	0.005908	0.04222	0.012598	0.022266	0.007766	0.002936	0.004418	0.004971	0.004273	0.023759	0.075539	0.006098
37.9638	0.108148	0.039862	0.024441	0.018712	0.12932	0.046528	0.101616	0.019955	0.00457	0.031633	0.146511	0.007133	0.007329	0.005717	0.043486	0.013512	0.020531	0.00631	0.003008	0.005281	0.005936	0.004534	0.022148	0.082158	0.007041
38.2079	0.111076	0.041482	0.026071	0.018614	0.133909	0.047933	0.095292	0.019718	0.004307	0.029833	0.158566	0.006495	0.007069	0.005357	0.037121	0.014341	0.018688	0.00694	0.002921	0.004815	0.005846	0.004203	0.021808	0.074928	0.006423
38.452	0.135406	0.042617	0.022924	0.01844	0.130808	0.047084	0.0848	0.020031	0.003905	0.029088	0.158888	0.005986	0.00603	0.005072	0.036519	0.014852	0.021245	0.006467	0.002851	0.004223	0.005319	0.004089	0.021876	0.079147	0.007756
38.6962	0.151573	0.04326	0.022722	0.018123	0.129912	0.048861	0.079841	0.019834	0.004046	0.036496	0.146927	0.006337	0.005165	0.0047	0.035364	0.014893	0.017829	0.006425	0.002997	0.005251	0.005614	0.004046	0.020511	0.072212	0.006232
38.9403	0.155332	0.04281	0.022244	0.018751	0.132968	0.04876	0.074309	0.020504	0.004505	0.035041	0.145058	0.005736	0.00481	0.00457	0.037472	0.015616	0.016634	0.006516	0.002574	0.003577	0.0045	0.003894	0.017627	0.077053	0.007321
39.1845	0.156672	0.045314	0.021574	0.020523	0.132109	0.043077	0.075051	0.021191	0.004747	0.028223	0.124774	0.005354	0.005518	0.004459	0.035628	0.016182	0.016541	0.00613	0.002702	0.004683	0.005413	0.003736	0.018498	0.071192	0.006251
39.4286	0.135236	0.045055	0.02132	0.021216	0.140483	0.043443	0.077972	0.021542	0.005163	0.031575	0.124654	0.005341	0.00673	0.004212	0.037717	0.016689	0.015401	0.006501	0.00248	0.003296	0.004083	0.003769	0.01823	0.071624	0.006485
39.6728	0.09834	0.045575	0.02233	0.023207	0.138088	0.038355	0.08128	0.021538	0.005315	0.029023	0.112625	0.005652	0.007194	0.003967	0.038432	0.01749	0.014934	0.005688	0.002515	0.0038	0.004828	0.003683	0.017641	0.068537	0.006319
39.9169	0.062628	0.045289	0.023013	0.024594	0.146021	0.039185	0.087011	0.022311	0.005204	0.023067	0.111644	0.005306	0.007325	0.004021	0.037533	0.018746	0.013558	0.006596	0.002398	0.002857	0.003997	0.003698	0.018098	0.059799	0.005839
40.161	0.044889	0.045471	0.021502	0.025283	0.142487	0.038493	0.090121	0.023518	0.005381	0.022222	0.127394	0.005881	0.007349	0.004019	0.040203	0.019104	0.011979	0.005792	0.002262	0.003151	0.004341	0.003828	0.019518	0.059845	0.005382
40.4052	0.052531	0.043704	0.021129	0.028049	0.149547	0.03949	0.102121	0.025837	0.005057	0.02157	0.127168	0.005318	0.006701	0.004295	0.036225	0.019169	0.013159	0.006356	0.002362	0.002944	0.003996	0.003817	0.015836	0.058294	0.004898
40.6493	0.086409	0.041666	0.020045	0.028678	0.143916	0.041708	0.105357	0.026711	0.004674	0.02038	0.126907	0.005088	0.006241	0.004157	0.038809	0.019666	0.012062	0.005688	0.002604	0.003744	0.005	0.003494	0.01544	0.057348	0.005127
40.8935	0.13469	0.040101	0.019723	0.029465	0.144863	0.044064	0.108329	0.02818	0.004582	0.020355	0.126063	0.005095	0.005668	0.00487	0.035733	0.019742	0.01142	0.005803	0.002357	0.00322	0.00426	0.003439	0.017749	0.05559	0.004862
41.1376	0.169291	0.038921	0.018664	0.030249	0.141227	0.040862	0.110395	0.029154	0.004519	0.020293	0.137244	0.00516	0.004889	0.004583	0.039021	0.019972	0.010721	0.005775	0.002674	0.004745	0.004497	0.003525	0.018834	0.053809	0.005211
41.3817	0.169362	0.036911	0.018611	0.030994	0.144453	0.04352	0.111473	0.029895	0.004393	0.020087	0.136026	0.004871	0.004844	0.005152	0.03443	0.020116	0.011953	0.005558	0.002439	0.004072	0.005189	0.003411	0.019634	0.064201	0.00438
41.6259	0.154051	0.037609	0.018879	0.031849	0.139928	0.047595	0.105431	0.030789	0.004273	0.019976	0.123469	0.00475	0.004993	0.00547	0.036541	0.020351	0.009903	0.005769	0.002805	0.004317	0.004071	0.003435	0.016495	0.062361	0.005411
41.87	0.121195	0.036339	0.018342	0.031625	0.142136	0.04894	0.100934	0.03054	0.004454	0.02138	0.113624	0.004629	0.005207	0.005502	0.039376	0.020098	0.011851	0.005689	0.002664	0.00453	0.004737	0.003433	0.018153	0.058564	0.005045
42.1142	0.097628	0.035694	0.019611	0.0303	0.137095	0.043415	0.095652	0.029219	0.004477	0.02243	0.103161	0.005472	0.006039	0.006008	0.040675	0.020028	0.011273	0.005433	0.002103	0.003853	0.004357	0.003536	0.019041	0.054733	0.005106
42.3583	0.076467	0.035557	0.018128	0.029535	0.1366	0.048227	0.085807	0.029082	0.004657	0.02126	0.092157	0.005165	0.005899	0.005481	0.039871	0.019604	0.010829	0.005283	0.002335	0.003542	0.003875	0.003682	0.018998	0.058537	0.005547
42.6024	0.067474	0.035336	0.016059	0.027934	0.128268	0.039777	0.083466	0.028486	0.00479	0.019824	0.092576	0.004822	0.00616	0.005578	0.041304	0.019019	0.013689	0.005161	0.002142	0.003726	0.004108	0.003413	0.01548	0.066834	0.005587
42.8466	0.057145	0.037272	0.015881	0.026819	0.128611	0.035525	0.077363	0.02788	0.004836	0.019168	0.096623	0.004731	0.005804	0.005347	0.042173	0.019153	0.010676	0.005135	0.00222	0.002416	0.003659	0.003259	0.015356	0.064499	0.00483
43.0907	0.061574	0.036356	0.015682	0.024815	0.117157	0.036046	0.077087	0.026615	0.004672	0.019074	0.105516	0.005163	0.005247	0.00515	0.046355	0.018904	0.012773	0.004709	0.002061	0.002599	0.00354	0.003488	0.015119	0.062186	0.005376
43.3349	0.072587	0.035749	0.014476	0.024051	0.118915	0.04024	0.075713	0.026063	0.00443	0.019351	0.107278	0.004727	0.004735	0.004897	0.03968	0.018654	0.012573	0.004625	0.001883	0.002004	0.003681	0.003592	0.016561	0.05665	0.005341
43.579	0.092688	0.036375	0.015315	0.022917	0.113835	0.040596	0.07279	0.025028	0.004572	0.020403	0.118188	0.005375	0.004562	0.004783	0.036206	0.018095	0.012688	0.004365	0.001974	0.001897	0.003005	0.003212	0.014435	0.058495	0.004608
43.8231	0.103044	0.036733	0.015054	0.022439	0.11954	0.038904	0.07145	0.024417	0.004219	0.020935	0.11174	0.005674	0.004613	0.004616	0.036878	0.018212	0.011683	0.00433	0.002151	0.001698	0.003798	0.003218	0.011935	0.061607	0.004567
44.0673	0.10486	0.036219	0.014927	0.022128	0.111083	0.033074	0.071136	0.023044	0.00424	0.023655	0.102294	0.005555	0.004939	0.004693	0.035023	0.017801	0.012512	0.004155	0.002048	0.0018	0.002993	0.003227	0.014297	0.053973	0.004263
44.3114	0.110061	0.036675	0.015062	0.022704	0.122282	0.034595	0.072417	0.021014	0.004326	0.024445	0.092077	0.005418	0.005148	0.00462	0.03568	0.017577	0.011149	0.00418	0.002056	0.001824	0.00317	0.003322	0.012962	0.049182	0.004273
44.5555	0.12877	0.038025	0.013812	0.02399	0.119672	0.032456	0.071698	0.019583	0.0043	0.020619	0.079861	0.005484	0.005252	0.004805	0.032349	0.017636	0.011427	0.0034	0.002032	0.001861	0.003936	0.003313	0.014521	0.044888	0.004362
44.7997	0.141916	0.03862	0.01421	0.025999	0.129728	0.033942	0.070467	0.018945	0.004427	0.015768	0.052041	0.004039	0.005261	0.004781	0.030819	0.017693	0.010417	0.003926	0.002229	0.002027	0.002474	0.003266	0.01238	0.051592	0.00381
45.0438	0.151759	0.038505	0.013957	0.028009	0.12949	0.033261	0.070272	0.018026	0.004476	0.015164	0.043198	0.00487	0.006041	0.004794	0.029008	0.017727	0.009896	0.003114	0.002215	0.002382	0.003873	0.00314	0.012803	0.049578	0.003565
45.288	0.129727	0.040609	0.012575	0.032352	0.129766	0.033907	0.074329	0.017086	0.004553	0.011705	0.042561	0.005162	0.005871	0.00457	0.031573	0.017683	0.009721	0.003696	0.002213	0.00257	0.002671	0.003282	0.012428	0.048108	0.003769
45.5321	0.117008	0.042655	0.013074	0.034308	0.1342	0.030565	0.075352	0.015997	0.004774	0.007169	0.040845	0.00508	0.0057	0.004677	0.030965	0.017833	0.009008	0.002955	0.002334	0.002286	0.003008	0.003222	0.010854	0.051969	0.003971
45.7762	0.110311	0.04358	0.012695	0.036897	0.128963	0.030379	0.069602	0.014862	0.004639	0.007667	0.049258	0.00538	0.005115	0.004677	0.028138	0.017956	0.009154	0.003165	0.002433	0.002961	0.003047	0.003105	0.013175	0.04355	0.003804
46.0204	0.108573	0.045275	0.013529	0.039052	0.1291	0.032733	0.071378	0.014661	0.004375	0.012529	0.062909	0.004702	0.004628	0.004791	0.030425	0.017808	0.008953	0.002897	0.002097	0.002055	0.003038	0.003106	0.01153	0.053104	0.003746
46.2645	0.104187	0.045472	0.01376	0.040467	0.125642	0.032024	0.068318	0.015368	0.004254	0.012862	0.069689	0.005659	0.00404	0.004918	0.030973	0.017583	0.009135	0.003129	0.002054	0.002391	0.002916	0.003232	0.010641	0.052303	0.004182
46.5087	0.083504	0.043391	0.014534	0.04186	0.131381	0.032524	0.072416	0.015788	0.00374	0.010209	0.069183	0.005359	0.00369	0.00467	0.03365	0.01697	0.008567	0.002935	0.001893	0.002134	0.002886	0.003033	0.010004	0.05089	0.004243
46.7528	0.075612	0.043623	0.015192	0.042139	0.12806	0.029678	0.07347	0.015496	0.003676	0.013529	0.073735	0.004588	0.003449	0.004808	0.033653	0.017052	0.009318	0.002715	0.002001	0.002281	0.002869	0.002982	0.01066	0.049927	0.004033
46.9969	0.083835	0.043993	0.014094	0.041732	0.125585	0.029616	0.074048	0.015384	0.003556	0.014533	0.07035	0.004226	0.003632	0.005063	0.035468	0.016833	0.009223	0.002865	0.001915	0.001955	0.002883	0.002876	0.009803	0.04429	0.004378
47.2411	0.108752	0.041456	0.013102	0.041019	0.120528	0.030922	0.074095	0.015963	0.003395	0.011705	0.061433	0.0047	0.003285	0.004503	0.039162	0.016659	0.009576	0.002646	0.001842	0.002191	0.002736	0.002928	0.009451	0.050756	0.004247
47.4852	0.128186	0.036524	0.013261	0.040193	0.115948	0.03076	0.073361	0.016516	0.003472	0.014187	0.067883	0.004968	0.003526	0.004951	0.039749	0.016608	0.009646	0.002791	0.002221	0.002029	0.002903	0.002974	0.009885	0.045181	0.004116
47.7294	0.122804	0.033636	0.012305	0.038582	0.11231	0.030534	0.070051	0.016401	0.003538	0.012558	0.063246	0.004978	0.004085	0.004512	0.038798	0.01582	0.009236	0.002442	0.002017	0.001801	0.002673	0.002999	0.009152	0.048829	0.004241
47.9735	0.100564	0.029914	0.012124	0.038118	0.109586	0.030622	0.068589	0.017212	0.003505	0.011173	0.064532	0.00501	0.00414	0.004999	0.039625	0.01556	0.010572	0.002478	0.002015	0.002107	0.002308	0.002896	0.011213	0.038331	0.003777
48.2176	0.078477	0.026957	0.01118	0.036673	0.104511	0.031757	0.072233	0.017425	0.003681	0.014663	0.075888	0.004277	0.00474	0.005144	0.037584	0.014879	0.009066	0.002238	0.0021	0.001561	0.002393	0.002603	0.010458	0.038924	0.003806
48.4618	0.072291	0.024847	0.011014	0.035814	0.100932	0.031139	0.067723	0.016205	0.003699	0.011981	0.077399	0.004772	0.00438	0.005384	0.040631	0.014579	0.009906	0.002202	0.002108	0.001712	0.002798	0.002628	0.010506	0.036232	0.003601
48.7059	0.06834	0.02362	0.010812	0.034873	0.10155	0.02653	0.062309	0.016316	0.003589	0.010078	0.088747	0.005058	0.004269	0.005915	0.038209	0.013498	0.010047	0.002051	0.002067	0.001588	0.002662	0.002531	0.012029	0.043737	0.003369
48.9501	0.054425	0.02241	0.011423	0.033366	0.09991	0.029498	0.060396	0.015134	0.003593	0.014543	0.103351	0.00488	0.003679	0.006094	0.035605	0.012888	0.009384	0.001881	0.00171	0.001614	0.001937	0.002611	0.011026	0.038843	0.003208
49.1942	0.057188	0.022442	0.011133	0.032109	0.102952	0.036435	0.054663	0.015351	0.003582	0.014495	0.114525	0.004327	0.003775	0.006716	0.03573	0.012762	0.009166	0.001939	0.001855	0.001671	0.002547	0.00269	0.010247	0.03264	0.002961
49.4383	0.069205	0.02145	0.011534	0.031254	0.098485	0.034312	0.054491	0.015231	0.003484	0.013457	0.11062	0.004203	0.003894	0.005906	0.031595	0.012728	0.009261	0.001731	0.001839	0.00127	0.001838	0.002538	0.009223	0.034331	0.002843
49.6825	0.099854	0.020544	0.011288	0.029651	0.108256	0.032743	0.051512	0.014386	0.003698	0.014184	0.111523	0.004049	0.004763	0.006576	0.028412	0.012628	0.008875	0.001787	0.001766	0.001457	0.001945	0.002491	0.010777	0.034939	0.002699
49.9266	0.14504	0.032587	0.036573	0.02856	0.100586	0.044673	0.074639	0.017042	0.003681	0.01606	0.11073	0.008792	0.00489	0.006332	0.02747	0.012405	0.008697	0.002096	0.002095	0.001903	0.001832	0.003737	0.010875	0.036943	0.002947
50.1708	0.163833	0.039143	0.037389	0.028064	0.107033	0.042988	0.097054	0.017804	0.00387	0.017337	0.096092	0.011204	0.00481	0.00645	0.027481	0.012158	0.00821	0.00252	0.002389	0.001851	0.001891	0.004481	0.011496	0.038049	0.003362
50.4149	0.102058	0.025376	0.011584	0.027663	0.101928	0.029382	0.052613	0.012785	0.004013	0.016301	0.061331	0.004962	0.005074	0.0057	0.027268	0.011922	0.007478	0.001578	0.001758	0.001653	0.001856	0.002282	0.008784	0.031158	0.002498
50.6591	0.093969	0.026077	0.01084	0.027245	0.106597	0.027048	0.050598	0.012153	0.003916	0.018658	0.059102	0.004585	0.005074	0.005857	0.025711	0.011833	0.008217	0.001567	0.001963	0.001817	0.001708	0.002231	0.007904	0.032172	0.002731
50.9032	0.085092	0.026183	0.010356	0.026272	0.115744	0.027058	0.055033	0.012092	0.003923	0.019651	0.061628	0.004101	0.005247	0.005323	0.023713	0.011135	0.006822	0.001495	0.001744	0.001384	0.001913	0.002201	0.008142	0.027313	0.002636
51.1473	0.093976	0.026845	0.011067	0.026276	0.116815	0.023749	0.058779	0.011475	0.003783	0.0194	0.062581	0.004363	0.005289	0.005046	0.021801	0.010766	0.006678	0.001501	0.001748	0.001463	0.00182	0.002193	0.007352	0.026066	0.002735
51.3915	0.086026	0.025557	0.011106	0.025125	0.124479	0.021836	0.057809	0.011332	0.003651	0.023711	0.060764	0.004288	0.004956	0.004556	0.0232	0.010905	0.006439	0.001357	0.001773	0.001753	0.001993	0.002128	0.007999	0.024901	0.002671
51.6356	0.070807	0.025406	0.009354	0.025343	0.128546	0.022748	0.056038	0.010847	0.003216	0.022525	0.073265	0.004598	0.004248	0.004679	0.023837	0.010492	0.006048	0.001468	0.001577	0.001399	0.001862	0.002054	0.00712	0.028898	0.002588
51.8798	0.065947	0.024303	0.010587	0.024864	0.128399	0.020025	0.05353	0.010421	0.002854	0.020022	0.086184	0.004414	0.003888	0.004053	0.023364	0.00995	0.005746	0.001247	0.001477	0.001565	0.002272	0.002061	0.007133	0.029406	0.002867
52.1239	0.078737	0.024079	0.010629	0.023887	0.131605	0.021031	0.053707	0.010393	0.002775	0.021485	0.086205	0.004716	0.004074	0.00419	0.022956	0.009645	0.005788	0.00127	0.001662	0.001353	0.001632	0.002044	0.007548	0.026397	0.002807
52.368	0.09199	0.022284	0.01024	0.023136	0.12676	0.025935	0.053856	0.010227	0.002752	0.019392	0.090786	0.004701	0.004785	0.003998	0.022434	0.009325	0.005135	0.001204	0.001709	0.001531	0.002149	0.001926	0.00722	0.023916	0.002778
52.6122	0.120299	0.020772	0.00964	0.022821	0.118431	0.02477	0.04818	0.009635	0.002881	0.013771	0.097127	0.004871	0.004699	0.003731	0.022424	0.009874	0.005408	0.001105	0.001687	0.001325	0.001739	0.001936	0.006066	0.027205	0.002765
52.8563	0.106352	0.019663	0.01002	0.02179	0.110804	0.024704	0.050354	0.009143	0.003189	0.01323	0.090637	0.004734	0.004374	0.004132	0.021443	0.010059	0.005209	0.001103	0.001606	0.00124	0.001712	0.001751	0.005744	0.031461	0.002856
53.1005	0.083699	0.019446	0.009683	0.020656	0.104151	0.022942	0.048993	0.008787	0.003515	0.013142	0.079838	0.004323	0.00468	0.003786	0.019081	0.010309	0.005169	0.001003	0.001545	0.001514	0.001736	0.00175	0.007098	0.031797	0.002798
53.3446	0.065718	0.018798	0.010045	0.020546	0.096406	0.023878	0.050835	0.008316	0.003739	0.011578	0.072882	0.004364	0.004892	0.003616	0.021938	0.01036	0.005701	0.001016	0.001487	0.001683	0.001869	0.001923	0.006317	0.027981	0.002836
53.5887	0.065864	0.018701	0.010133	0.02064	0.098016	0.019338	0.047873	0.007976	0.003877	0.010851	0.059906	0.004503	0.005395	0.0036	0.02201	0.010556	0.004931	0.000786	0.001483	0.001473	0.001633	0.001881	0.006508	0.03008	0.00269
53.8329	0.085644	0.018721	0.009121	0.02075	0.095846	0.019482	0.049411	0.00739	0.003664	0.011269	0.05697	0.004505	0.005127	0.003617	0.020443	0.010538	0.00561	0.000854	0.001572	0.001603	0.001938	0.001832	0.006283	0.028644	0.002672
54.077	0.105589	0.019474	0.009729	0.020276	0.100842	0.021217	0.048176	0.007284	0.003484	0.011191	0.04907	0.003792	0.004844	0.003379	0.021807	0.010331	0.005429	0.000679	0.001648	0.001558	0.001676	0.001728	0.006412	0.031346	0.002594
54.3212	0.116899	0.019871	0.01035	0.020462	0.106771	0.023716	0.049072	0.007005	0.00339	0.010417	0.04847	0.004602	0.004418	0.00328	0.020894	0.009667	0.005371	0.000721	0.001733	0.001446	0.001961	0.001681	0.006087	0.027489	0.002521
54.5653	0.137784	0.019188	0.009136	0.020754	0.110984	0.023763	0.04983	0.006512	0.002852	0.010436	0.052612	0.004929	0.003864	0.003203	0.020806	0.009363	0.005414	0.000699	0.001631	0.001888	0.00181	0.00158	0.006273	0.028674	0.002322
54.8094	0.147637	0.018398	0.009527	0.021045	0.114052	0.023678	0.049285	0.006213	0.002808	0.01031	0.05449	0.004349	0.003553	0.003122	0.020909	0.009245	0.004859	0.000646	0.001708	0.00164	0.001696	0.001606	0.005738	0.025113	0.002195
55.0536	0.12526	0.01691	0.010667	0.020854	0.117721	0.025817	0.048377	0.006428	0.002716	0.009222	0.062499	0.004079	0.003398	0.002751	0.02033	0.00921	0.00516	0.000642	0.001686	0.001743	0.002117	0.001547	0.004894	0.025985	0.002134
55.2977	0.096882	0.016205	0.010945	0.021601	0.119858	0.029298	0.051792	0.005982	0.003052	0.009615	0.064159	0.004483	0.003128	0.002906	0.021455	0.009387	0.005061	0.000619	0.001714	0.001426	0.001455	0.00151	0.005801	0.024978	0.002195
55.5418	0.069279	0.015869	0.011257	0.021395	0.118207	0.022307	0.052984	0.005742	0.00316	0.009221	0.06887	0.00445	0.003563	0.002808	0.021591	0.009608	0.004345	0.000646	0.001552	0.001523	0.002108	0.001557	0.006317	0.025504	0.001816
55.786	0.057882	0.015089	0.010525	0.02129	0.114495	0.026914	0.054382	0.005395	0.00329	0.00834	0.07381	0.004293	0.003716	0.002568	0.022351	0.009462	0.004278	0.00064	0.001821	0.001325	0.001549	0.001571	0.006131	0.023849	0.001969
56.0301	0.06594	0.014286	0.010148	0.020463	0.118244	0.027501	0.053297	0.004554	0.003414	0.00858	0.073189	0.004306	0.004081	0.002773	0.023389	0.009516	0.004124	0.000597	0.001765	0.001473	0.001694	0.001621	0.005328	0.022305	0.001944
56.2743	0.086873	0.013295	0.009877	0.019333	0.106985	0.023405	0.055922	0.004406	0.00339	0.007847	0.069451	0.004177	0.004671	0.002581	0.023107	0.009308	0.004404	0.000627	0.001738	0.001242	0.001825	0.001514	0.005226	0.023947	0.001967
56.5184	0.088627	0.012954	0.009684	0.018154	0.115959	0.02269	0.055293	0.004315	0.003233	0.007447	0.062778	0.004151	0.004918	0.002608	0.023026	0.009189	0.003523	0.000581	0.001858	0.001359	0.001761	0.00142	0.005066	0.02331	0.001908
56.7625	0.090424	0.013117	0.011404	0.017072	0.102819	0.022777	0.055352	0.004056	0.003224	0.007319	0.068811	0.00388	0.004257	0.002449	0.02132	0.008765	0.004021	0.000596	0.001778	0.001289	0.001851	0.001509	0.004881	0.020569	0.002126
57.0067	0.095222	0.012925	0.011032	0.015328	0.10486	0.0185	0.053626	0.003594	0.002929	0.006608	0.06576	0.00416	0.003538	0.00255	0.02185	0.008439	0.003976	0.000498	0.00166	0.001325	0.00189	0.001525	0.005368	0.023754	0.001924
57.2508	0.116514	0.011933	0.010634	0.014585	0.095018	0.017715	0.051462	0.003594	0.002597	0.005459	0.058563	0.004395	0.003359	0.002286	0.019752	0.007938	0.003818	0.000565	0.001527	0.001123	0.00191	0.001546	0.004999	0.021969	0.001989
57.495	0.154767	0.01233	0.00965	0.013547	0.095885	0.019317	0.052004	0.003701	0.002412	0.005771	0.052519	0.00417	0.003472	0.00247	0.01988	0.007094	0.004081	0.000471	0.001662	0.001552	0.001867	0.00156	0.005053	0.021377	0.001954
57.7391	0.166715	0.012602	0.010162	0.013296	0.089934	0.017951	0.052537	0.00408	0.002331	0.007262	0.048417	0.003959	0.002872	0.002352	0.018217	0.006697	0.003672	0.000474	0.001616	0.001202	0.001941	0.001433	0.004998	0.020088	0.002021
57.9832	0.149675	0.012223	0.009851	0.012888	0.088231	0.017239	0.052231	0.003751	0.00255	0.007122	0.047923	0.003557	0.003212	0.002456	0.018155	0.006402	0.004476	0.000421	0.001822	0.001546	0.001696	0.001445	0.004889	0.017956	0.001891
58.2274	0.119938	0.012084	0.009277	0.013192	0.087416	0.018274	0.050361	0.003656	0.00253	0.007345	0.049728	0.003544	0.003416	0.002371	0.018	0.005877	0.003491	0.00046	0.001719	0.001457	0.002029	0.001373	0.004489	0.019722	0.001831
58.4715	0.096189	0.012034	0.009043	0.013103	0.088391	0.020017	0.051263	0.003703	0.002684	0.009079	0.053366	0.003666	0.003484	0.002318	0.019169	0.00551	0.004249	0.000445	0.001754	0.001392	0.001327	0.001447	0.00465	0.020206	0.001799
58.7157	0.072267	0.012148	0.008662	0.013587	0.093228	0.018096	0.048942	0.003841	0.002551	0.008686	0.052438	0.003608	0.003371	0.002381	0.016367	0.004984	0.004349	0.000423	0.001841	0.001468	0.001465	0.001556	0.004836	0.019094	0.001907
58.9598	0.068345	0.012038	0.008562	0.013763	0.096128	0.020696	0.048928	0.003786	0.002411	0.007787	0.056186	0.003536	0.003372	0.002402	0.0155	0.00459	0.00381	0.000416	0.001635	0.001408	0.001521	0.001339	0.004939	0.018118	0.001797
59.2039	0.072393	0.011085	0.008191	0.01348	0.095874	0.020721	0.048221	0.003836	0.002381	0.007563	0.060617	0.003133	0.003627	0.00242	0.015573	0.004143	0.004406	0.000435	0.001412	0.001683	0.001094	0.001365	0.004337	0.018676	0.001821
59.4481	0.083457	0.011153	0.008676	0.013804	0.100958	0.02043	0.045705	0.003588	0.002254	0.007225	0.067706	0.003467	0.003082	0.002294	0.013708	0.003966	0.004049	0.000385	0.001547	0.001203	0.001246	0.001347	0.004808	0.019555	0.001748
59.6922	0.091091	0.010808	0.009301	0.01341	0.09862	0.019577	0.047341	0.003298	0.002186	0.007804	0.068463	0.003951	0.003148	0.002289	0.013572	0.003871	0.004304	0.000395	0.001707	0.001381	0.001345	0.001402	0.004716	0.018637	0.00167
59.9364	0.105855	0.00966	0.008544	0.012373	0.102482	0.019962	0.043675	0.003215	0.002202	0.0076	0.060198	0.004417	0.003379	0.002398	0.013069	0.003921	0.004022	0.00042	0.001453	0.001086	0.000989	0.001387	0.003844	0.020429	0.001866
60.1805	0.107044	0.008768	0.008924	0.011792	0.09491	0.021704	0.04489	0.002927	0.002282	0.006766	0.052347	0.004256	0.003014	0.002258	0.012719	0.003964	0.003935	0.000424	0.001524	0.001237	0.001195	0.001364	0.003387	0.018222	0.001734
60.4246	0.105578	0.008603	0.009088	0.011154	0.094311	0.020051	0.045326	0.003016	0.002298	0.006712	0.048473	0.004541	0.002696	0.00233	0.013091	0.004579	0.004328	0.00041	0.001417	0.001136	0.00115	0.001366	0.00318	0.018615	0.00162
60.6688	0.112531	0.008047	0.008662	0.010487	0.091156	0.020376	0.047935	0.003097	0.002481	0.006147	0.04689	0.003904	0.00283	0.002376	0.011039	0.004807	0.004008	0.000442	0.001471	0.001181	0.001228	0.001483	0.003201	0.018378	0.001677
60.9129	0.114475	0.007623	0.008419	0.009786	0.08944	0.021711	0.04758	0.003032	0.00263	0.005153	0.055612	0.004174	0.002544	0.002355	0.010837	0.005045	0.003716	0.000428	0.001359	0.001357	0.001246	0.00154	0.003657	0.016535	0.001635
61.1571	0.102715	0.007354	0.008553	0.009502	0.095324	0.020483	0.047798	0.002798	0.002758	0.004989	0.059469	0.003959	0.002823	0.002252	0.011965	0.005171	0.004098	0.000429	0.001362	0.001135	0.001071	0.001366	0.00328	0.01858	0.001602
61.4012	0.080939	0.006925	0.008453	0.008917	0.095716	0.018935	0.048219	0.00278	0.00267	0.006114	0.071046	0.00353	0.002824	0.002108	0.011206	0.005292	0.003667	0.000425	0.001499	0.001446	0.001271	0.0014	0.003301	0.015885	0.001476
61.6454	0.064515	0.006709	0.009438	0.009142	0.095713	0.018936	0.045841	0.00294	0.002619	0.007796	0.080647	0.003629	0.002998	0.002018	0.011017	0.005207	0.003554	0.000409	0.001422	0.001114	0.000958	0.001473	0.003869	0.014543	0.001455
61.8895	0.062264	0.006635	0.008778	0.009473	0.094405	0.019493	0.045887	0.002497	0.002411	0.010005	0.086837	0.003875	0.003252	0.002054	0.009419	0.005135	0.003575	0.000403	0.001389	0.001508	0.001039	0.001317	0.003886	0.014607	0.001387
62.1336	0.063966	0.006423	0.007985	0.01008	0.091055	0.018765	0.04531	0.002434	0.002102	0.012021	0.09143	0.004088	0.003513	0.002181	0.01138	0.004807	0.003555	0.000412	0.001304	0.001328	0.001159	0.00121	0.004068	0.013757	0.001609
62.3778	0.082406	0.00667	0.007926	0.010703	0.092333	0.018608	0.041844	0.002653	0.001998	0.01326	0.088511	0.004388	0.00371	0.001895	0.009807	0.004497	0.002979	0.000388	0.001344	0.001483	0.000712	0.001373	0.003919	0.016712	0.001272
62.6219	0.08451	0.007609	0.008311	0.010942	0.089192	0.017628	0.039486	0.002583	0.002016	0.014154	0.07539	0.00415	0.003858	0.001991	0.009808	0.004381	0.003223	0.00039	0.001408	0.001491	0.000934	0.001329	0.003634	0.015892	0.001351
62.8661	0.071915	0.0069	0.00791	0.010978	0.081335	0.015729	0.038126	0.002563	0.002042	0.014284	0.06927	0.004091	0.003944	0.00201	0.009551	0.003967	0.003014	0.00039	0.001427	0.001237	0.001031	0.001282	0.003223	0.014337	0.001499
63.1102	0.062707	0.007699	0.007402	0.010742	0.078138	0.015243	0.040958	0.002603	0.002232	0.013437	0.058876	0.004396	0.003423	0.001817	0.010011	0.003633	0.002998	0.000396	0.001418	0.001236	0.000719	0.001277	0.003212	0.013629	0.001526
63.3543	0.054776	0.007975	0.007866	0.010683	0.073111	0.014627	0.039695	0.002504	0.002435	0.012018	0.048613	0.004078	0.003593	0.001728	0.009894	0.003331	0.00279	0.000424	0.001598	0.001083	0.001077	0.001342	0.00302	0.014549	0.001365
63.5985	0.056508	0.007837	0.008212	0.01069	0.068649	0.014827	0.038545	0.002457	0.002583	0.010011	0.045909	0.00338	0.003746	0.001742	0.010824	0.003139	0.002859	0.000401	0.001577	0.001179	0.000852	0.001272	0.002601	0.016141	0.001452
63.8426	0.061839	0.007967	0.00761	0.010771	0.066899	0.013785	0.037519	0.002763	0.002635	0.008606	0.037009	0.003423	0.003973	0.001558	0.010369	0.002751	0.002821	0.000459	0.001263	0.001088	0.000795	0.001244	0.003062	0.015575	0.001428
64.0867	0.075831	0.008117	0.007152	0.010336	0.065832	0.01431	0.037733	0.00266	0.00283	0.008025	0.033543	0.003714	0.003987	0.001592	0.011133	0.00268	0.002891	0.000423	0.001365	0.001217	0.001003	0.001257	0.003006	0.015332	0.001473
64.3309	0.082677	0.008037	0.007653	0.009932	0.064831	0.016316	0.037193	0.002605	0.002573	0.007074	0.041112	0.003863	0.003757	0.001688	0.011675	0.002579	0.00286	0.000418	0.001389	0.001137	0.000877	0.001258	0.002943	0.012016	0.001405
64.575	0.08576	0.008425	0.007654	0.009247	0.063284	0.01485	0.037321	0.002577	0.002475	0.006718	0.046933	0.003446	0.003153	0.001632	0.010011	0.002548	0.003204	0.000402	0.001321	0.001272	0.00095	0.001221	0.002346	0.014935	0.001443
64.8192	0.080896	0.00812	0.008349	0.008497	0.064986	0.016595	0.0367	0.002682	0.002245	0.008815	0.050797	0.003838	0.003445	0.001828	0.011541	0.002587	0.002684	0.000432	0.001472	0.001172	0.000803	0.001158	0.00311	0.01408	0.001223
65.0633	0.068878	0.007725	0.008253	0.008295	0.063878	0.014943	0.034881	0.002654	0.002216	0.010389	0.063698	0.003396	0.003215	0.001902	0.012755	0.002622	0.003282	0.000422	0.001343	0.001248	0.000755	0.001275	0.002797	0.01594	0.001277
65.3075	0.056631	0.007419	0.007564	0.007921	0.066402	0.015719	0.033274	0.002785	0.002102	0.010467	0.074331	0.003364	0.003007	0.002031	0.012014	0.002671	0.002924	0.00045	0.001298	0.001167	0.000765	0.001229	0.003076	0.012656	0.00135
65.5516	0.059453	0.007529	0.007813	0.007761	0.065097	0.015136	0.032949	0.002723	0.002181	0.010534	0.074666	0.00342	0.002434	0.001898	0.012189	0.002696	0.00313	0.000436	0.001234	0.000978	0.000837	0.001118	0.002717	0.01172	0.001443
65.7957	0.064712	0.007535	0.008393	0.007375	0.067657	0.015405	0.033792	0.002602	0.002017	0.010445	0.06987	0.003824	0.002373	0.001888	0.010684	0.002747	0.003075	0.000473	0.001276	0.001203	0.000735	0.00125	0.00246	0.013787	0.001213
66.0399	0.061604	0.006865	0.007692	0.007234	0.067593	0.013145	0.0323	0.002625	0.001916	0.007928	0.06623	0.003805	0.00249	0.001801	0.011158	0.002722	0.002875	0.000406	0.001278	0.001135	0.00098	0.001175	0.002477	0.013006	0.001259
66.284	0.052376	0.006744	0.007252	0.007048	0.067388	0.013414	0.032369	0.002639	0.002	0.007463	0.061112	0.003919	0.002865	0.00174	0.011133	0.002647	0.003022	0.000448	0.001392	0.001018	0.000718	0.001163	0.002754	0.015075	0.001222
66.5281	0.056759	0.006446	0.007508	0.007044	0.070861	0.014146	0.03099	0.002538	0.002105	0.006188	0.052451	0.003928	0.003325	0.001683	0.01095	0.002579	0.002936	0.000367	0.001363	0.000954	0.000893	0.001134	0.002381	0.010175	0.001253
66.7723	0.070727	0.006273	0.006821	0.00711	0.072171	0.011787	0.029055	0.002583	0.002197	0.003658	0.039997	0.003609	0.004143	0.001896	0.009883	0.002516	0.002499	0.000396	0.001277	0.000941	0.000937	0.001106	0.002368	0.012878	0.001203
67.0164	0.091153	0.006454	0.006655	0.007092	0.074853	0.011012	0.028507	0.002336	0.002234	0.005675	0.036231	0.004012	0.004876	0.001761	0.009504	0.002435	0.002809	0.000367	0.001384	0.000946	0.000731	0.001147	0.002436	0.014138	0.00114
67.2606	0.106675	0.006189	0.008479	0.007259	0.074161	0.012941	0.027765	0.002449	0.002082	0.010227	0.024812	0.003678	0.005267	0.00186	0.008938	0.002271	0.002492	0.000364	0.001485	0.000857	0.000813	0.001191	0.002006	0.013203	0.001127
67.5047	0.098848	0.005822	0.008432	0.007345	0.075096	0.013814	0.026664	0.002239	0.002008	0.008761	0.026031	0.003907	0.005042	0.002011	0.009424	0.002241	0.002406	0.000358	0.001456	0.000973	0.00064	0.001118	0.002396	0.012056	0.001202
67.7489	0.081205	0.005663	0.007619	0.007448	0.073065	0.013489	0.025989	0.002735	0.002046	0.009214	0.026541	0.003817	0.004642	0.001839	0.007961	0.002348	0.002348	0.000341	0.001242	0.000868	0.000694	0.001054	0.002181	0.011167	0.001105
67.993	0.076131	0.005838	0.00744	0.008017	0.07444	0.015016	0.027551	0.002655	0.002023	0.01309	0.032461	0.003651	0.004477	0.001849	0.007771	0.002402	0.002204	0.000338	0.001405	0.001095	0.000606	0.001083	0.001634	0.011026	0.001111
68.2371	0.085696	0.006175	0.006832	0.008054	0.075547	0.014939	0.027933	0.002622	0.001969	0.011834	0.038805	0.003885	0.003899	0.00199	0.007807	0.002599	0.002229	0.000347	0.001366	0.000888	0.000569	0.001065	0.001931	0.010437	0.000995
68.4813	0.102251	0.00613	0.007508	0.007939	0.074957	0.015856	0.027699	0.002551	0.001987	0.006956	0.047726	0.003979	0.003226	0.001777	0.008506	0.002491	0.001943	0.000384	0.001232	0.000948	0.000639	0.001122	0.002019	0.011501	0.00107
68.7254	0.101853	0.006564	0.007406	0.007759	0.077913	0.016403	0.027263	0.002634	0.001884	0.007056	0.044256	0.003823	0.002727	0.00175	0.007473	0.00247	0.002054	0.000365	0.001293	0.000953	0.000634	0.001026	0.001878	0.010291	0.00112
68.9695	0.093194	0.007027	0.006707	0.0077	0.081591	0.015222	0.026594	0.002857	0.001851	0.008159	0.048162	0.004007	0.002684	0.001739	0.008009	0.002325	0.001792	0.000357	0.001441	0.000899	0.000645	0.001099	0.002083	0.012436	0.001094
69.2137	0.092214	0.007085	0.006632	0.007356	0.085184	0.014606	0.027655	0.00305	0.001813	0.005914	0.040971	0.003885	0.002817	0.001645	0.007825	0.002213	0.001787	0.000403	0.001371	0.000903	0.000818	0.001107	0.002286	0.01108	0.001117
69.4578	0.104651	0.00676	0.0065	0.007228	0.08875	0.015215	0.026911	0.00313	0.00165	0.003912	0.036425	0.003623	0.002963	0.001553	0.008348	0.002078	0.00189	0.000405	0.001398	0.001006	0.000688	0.001032	0.002227	0.013346	0.001064
69.702	0.115957	0.007249	0.007162	0.006715	0.09605	0.01409	0.026835	0.003026	0.001681	0.005423	0.03882	0.003813	0.002963	0.001511	0.008507	0.002053	0.00149	0.000386	0.001357	0.001086	0.00068	0.001051	0.002129	0.012223	0.001125
69.9461	0.11402	0.007367	0.007224	0.006358	0.099315	0.012652	0.027075	0.003493	0.001739	0.005688	0.037274	0.004058	0.002746	0.001505	0.008709	0.002136	0.001538	0.000383	0.001311	0.001058	0.000799	0.000948	0.001671	0.012828	0.001089
70.1903	0.089117	0.007304	0.006353	0.005975	0.102664	0.012092	0.026102	0.003526	0.001784	0.0038	0.037779	0.003745	0.002812	0.001395	0.009093	0.002084	0.001569	0.00042	0.00136	0.001096	0.000729	0.001017	0.001764	0.013904	0.001119
70.4344	0.074741	0.006501	0.006341	0.005597	0.101601	0.012244	0.023821	0.003686	0.001883	0.00407	0.040926	0.004224	0.002941	0.00138	0.009118	0.00209	0.001311	0.000427	0.001185	0.000984	0.000826	0.001041	0.001946	0.011771	0.001031
70.6785	0.07093	0.006389	0.006648	0.005753	0.099796	0.010794	0.02215	0.003381	0.001892	0.004762	0.044339	0.003835	0.002718	0.00139	0.008641	0.002145	0.001487	0.000418	0.001221	0.000935	0.000842	0.000983	0.001706	0.013991	0.000974
70.9227	0.076573	0.00615	0.006537	0.005369	0.093707	0.01156	0.02224	0.003478	0.00183	0.00457	0.041803	0.003871	0.002951	0.001372	0.009016	0.001997	0.00103	0.000424	0.001188	0.000943	0.000661	0.00088	0.00203	0.01317	0.001018
71.1668	0.068093	0.005681	0.00613	0.005245	0.088493	0.011183	0.021257	0.003742	0.001745	0.005245	0.035466	0.003813	0.003223	0.001388	0.008267	0.0019	0.001387	0.0004	0.001237	0.000885	0.000689	0.000847	0.001798	0.012317	0.00092
71.4109	0.062512	0.005739	0.006061	0.004997	0.076064	0.011723	0.019233	0.003887	0.001633	0.005508	0.032822	0.004311	0.003359	0.001355	0.008494	0.001913	0.001136	0.000413	0.00135	0.000811	0.000731	0.000865	0.001843	0.010933	0.000939
71.6551	0.052175	0.005607	0.006191	0.004878	0.072133	0.012344	0.019911	0.003529	0.001499	0.004581	0.027963	0.004414	0.003416	0.00154	0.009227	0.001944	0.001141	0.000424	0.001239	0.000886	0.000672	0.000852	0.002029	0.010254	0.000884
71.8992	0.058448	0.005486	0.005495	0.004684	0.06203	0.013581	0.01908	0.003637	0.001434	0.004639	0.026919	0.004987	0.003379	0.001579	0.008405	0.001979	0.001188	0.000446	0.001254	0.000865	0.000688	0.000837	0.001996	0.010717	0.000915
72.1434	0.070435	0.005522	0.005512	0.004395	0.063033	0.012611	0.017113	0.003734	0.001456	0.004726	0.030105	0.004283	0.003127	0.001544	0.008361	0.002053	0.001201	0.000409	0.00136	0.00085	0.000839	0.000855	0.00153	0.00887	0.00088
72.3875	0.0753	0.005609	0.005226	0.00429	0.057724	0.014576	0.016924	0.003742	0.001514	0.004357	0.036505	0.004119	0.003352	0.001565	0.008763	0.002049	0.001144	0.000366	0.001312	0.000887	0.000749	0.000852	0.001818	0.008566	0.00088
72.6316	0.067829	0.006028	0.005798	0.00427	0.055505	0.014461	0.016954	0.003943	0.001749	0.004076	0.04535	0.00415	0.00327	0.001621	0.00916	0.001935	0.001324	0.00035	0.00134	0.000838	0.000639	0.000918	0.001764	0.007232	0.000851
72.8758	0.066519	0.005826	0.005828	0.004261	0.055037	0.014255	0.016914	0.003833	0.001871	0.003666	0.052503	0.004133	0.002583	0.001459	0.009235	0.00193	0.001277	0.00037	0.001293	0.00092	0.000691	0.000857	0.00217	0.007072	0.000848
73.1199	0.079517	0.005713	0.005443	0.004506	0.058329	0.011869	0.015759	0.003621	0.001932	0.003536	0.057456	0.004249	0.002761	0.001709	0.008631	0.001914	0.001413	0.000395	0.001234	0.000923	0.00062	0.000784	0.002024	0.007022	0.000835
73.3641	0.088424	0.006133	0.005293	0.004873	0.054928	0.011363	0.014981	0.003583	0.001804	0.00343	0.061061	0.00374	0.003135	0.001482	0.008698	0.001813	0.001359	0.000331	0.001327	0.000832	0.000676	0.000843	0.00141	0.00752	0.000879
73.6082	0.085664	0.006102	0.005217	0.004953	0.059805	0.012884	0.015761	0.003614	0.001742	0.003301	0.058792	0.003504	0.002996	0.001534	0.008078	0.001664	0.001459	0.000334	0.001328	0.00093	0.000581	0.000884	0.001563	0.00669	0.000886
73.8524	0.058839	0.005746	0.005704	0.004945	0.056695	0.011825	0.01551	0.003327	0.001692	0.00366	0.05376	0.003892	0.00267	0.00134	0.00868	0.001704	0.00144	0.000295	0.001237	0.000884	0.000622	0.000845	0.001521	0.007659	0.000772
74.0965	0.038242	0.005474	0.005393	0.004777	0.060443	0.010834	0.015474	0.003337	0.001543	0.004867	0.042294	0.004089	0.002651	0.001452	0.007384	0.001755	0.001404	0.000315	0.001257	0.000859	0.00049	0.000768	0.001383	0.00749	0.000856
74.3406	0.040115	0.005768	0.005959	0.004871	0.060624	0.012162	0.01494	0.003467	0.001497	0.006318	0.026022	0.003972	0.002995	0.001389	0.007569	0.001761	0.001525	0.000321	0.001355	0.000883	0.000403	0.000764	0.001463	0.007537	0.000868
74.5848	0.063369	0.005974	0.005622	0.004929	0.064219	0.012539	0.015407	0.003198	0.001432	0.007659	0.019641	0.00365	0.003679	0.001541	0.007294	0.001722	0.001398	0.000341	0.001198	0.000812	0.000474	0.000716	0.001672	0.008249	0.000752
74.8289	0.074036	0.005574	0.005549	0.004498	0.06878	0.011756	0.015618	0.003217	0.001435	0.008061	0.01606	0.00337	0.00347	0.00157	0.006036	0.001789	0.001376	0.000328	0.001116	0.000905	0.000417	0.000795	0.001563	0.007589	0.000775
75.073	0.068758	0.005418	0.005542	0.004293	0.072447	0.012051	0.014946	0.003303	0.001543	0.007969	0.016627	0.003539	0.003541	0.001525	0.005862	0.00177	0.00145	0.000325	0.001253	0.000881	0.00044	0.00079	0.001442	0.005939	0.00075
75.3172	0.056396	0.005568	0.005215	0.004078	0.075031	0.010272	0.013418	0.003538	0.001625	0.007972	0.020047	0.003786	0.00339	0.001533	0.006359	0.001659	0.001382	0.000323	0.001369	0.000928	0.000485	0.000758	0.00126	0.007539	0.000796
75.5613	0.044091	0.005402	0.005297	0.004156	0.081627	0.010225	0.013777	0.003285	0.001783	0.007561	0.024481	0.003466	0.003048	0.001614	0.005226	0.001617	0.001384	0.000316	0.001345	0.000881	0.000442	0.000685	0.001308	0.007764	0.000775
75.8055	0.047187	0.005707	0.00468	0.003785	0.079428	0.011268	0.012658	0.003314	0.001909	0.005863	0.031011	0.003454	0.00302	0.001552	0.00587	0.001552	0.001355	0.000302	0.001356	0.000955	0.000533	0.000711	0.001163	0.006791	0.000789
76.0496	0.051679	0.005417	0.004485	0.003795	0.081541	0.010587	0.012321	0.003546	0.00186	0.00551	0.037847	0.003214	0.003231	0.001679	0.005213	0.001446	0.001245	0.000281	0.001213	0.00088	0.000572	0.00077	0.001276	0.006488	0.000762
76.2938	0.058194	0.005273	0.004299	0.003589	0.079271	0.010907	0.012324	0.003379	0.001664	0.006642	0.039131	0.003262	0.00333	0.001729	0.004371	0.001377	0.001375	0.000295	0.001244	0.000903	0.000658	0.000753	0.001351	0.006611	0.000732
76.5379	0.062374	0.005009	0.00421	0.003591	0.080723	0.010941	0.012523	0.003914	0.001499	0.006864	0.039345	0.003097	0.002755	0.001731	0.005302	0.001213	0.001235	0.000286	0.001247	0.000743	0.000636	0.00077	0.001231	0.006382	0.000838
76.782	0.066806	0.004776	0.004217	0.003926	0.076333	0.010901	0.012788	0.004271	0.001367	0.006358	0.037786	0.003438	0.002248	0.001734	0.004831	0.001073	0.001147	0.00028	0.001143	0.000817	0.000575	0.00082	0.001244	0.006901	0.000733
77.0262	0.081112	0.004703	0.0045	0.004347	0.073253	0.011678	0.013058	0.004494	0.001234	0.006219	0.043971	0.002963	0.001999	0.001712	0.00523	0.000964	0.001162	0.000316	0.001107	0.000762	0.000559	0.000759	0.001274	0.006154	0.000728
77.2703	0.09254	0.0049	0.003779	0.004376	0.070517	0.01044	0.013806	0.004758	0.001262	0.006455	0.041463	0.002924	0.001725	0.001717	0.005573	0.000909	0.001147	0.000323	0.001149	0.000814	0.000461	0.000672	0.001239	0.005831	0.000702
77.5144	0.089317	0.004919	0.003968	0.004717	0.069677	0.011444	0.014199	0.004772	0.001214	0.005773	0.044281	0.003332	0.001564	0.001573	0.005586	0.000914	0.001157	0.000318	0.001147	0.000659	0.000405	0.000727	0.001294	0.006321	0.000745
77.7586	0.077672	0.004759	0.004396	0.004814	0.068178	0.010654	0.012274	0.004974	0.001172	0.004165	0.050571	0.003798	0.001813	0.001501	0.005056	0.001005	0.001058	0.000309	0.00101	0.000693	0.000411	0.000648	0.001326	0.006773	0.00069
78.0027	0.069461	0.004621	0.003508	0.004821	0.065758	0.009313	0.012636	0.004975	0.001296	0.003993	0.056405	0.003925	0.001891	0.001446	0.004923	0.001057	0.000975	0.00031	0.00126	0.000649	0.000399	0.000585	0.001358	0.006734	0.000681
78.2469	0.064536	0.005013	0.003918	0.004723	0.065148	0.008857	0.012481	0.004752	0.001323	0.004256	0.053872	0.004193	0.002654	0.001493	0.004872	0.001	0.001041	0.000339	0.001254	0.000732	0.000373	0.000661	0.001347	0.007922	0.000662
78.491	0.058668	0.004704	0.004306	0.004664	0.064865	0.009195	0.012517	0.00496	0.001326	0.00351	0.05317	0.003473	0.002694	0.001488	0.006031	0.001108	0.000961	0.000328	0.00118	0.000748	0.000411	0.000664	0.001205	0.009289	0.000695
78.7352	0.045806	0.004786	0.004516	0.00487	0.064084	0.009394	0.012558	0.004967	0.001359	0.00327	0.055173	0.003439	0.002521	0.001596	0.005956	0.001158	0.000917	0.000291	0.001079	0.000777	0.000411	0.000696	0.001195	0.008801	0.000681
78.9793	0.033871	0.004788	0.004375	0.004852	0.069182	0.009029	0.012628	0.005196	0.001319	0.004033	0.059929	0.003652	0.002219	0.001581	0.004668	0.001209	0.000974	0.000301	0.001117	0.000769	0.000382	0.000701	0.001096	0.008345	0.000667
79.2234	0.039146	0.004553	0.003829	0.004817	0.070824	0.008646	0.011949	0.005217	0.001288	0.004755	0.054699	0.003328	0.002197	0.001584	0.004658	0.001216	0.000878	0.000277	0.001047	0.000786	0.000452	0.000751	0.001142	0.009423	0.000686
79.4676	0.056332	0.004535	0.003965	0.004673	0.081356	0.009711	0.012634	0.004915	0.001208	0.00506	0.055275	0.003444	0.002407	0.00162	0.004711	0.001368	0.001003	0.000289	0.001199	0.000766	0.000392	0.000643	0.001197	0.009656	0.000685
79.7117	0.077064	0.004392	0.003886	0.004454	0.082459	0.009855	0.01114	0.005093	0.001258	0.005312	0.054769	0.003497	0.002679	0.001546	0.004865	0.001411	0.001063	0.000308	0.001109	0.000728	0.000428	0.000611	0.001209	0.00911	0.000704
79.9558	0.083835	0.004123	0.003091	0.004516	0.089141	0.009287	0.011298	0.004841	0.001281	0.00516	0.048587	0.003022	0.002867	0.00158	0.004731	0.001328	0.0009	0.000281	0.001118	0.000749	0.000428	0.000622	0.001128	0.008075	0.000644
80.2	0.07169	0.003748	0.002981	0.004552	0.086918	0.010981	0.011046	0.005007	0.001204	0.004086	0.046807	0.003193	0.002775	0.001572	0.004017	0.001207	0.001045	0.000263	0.001167	0.000733	0.000455	0.000526	0.00116	0.008254	0.000686
80.4441	0.050418	0.003967	0.002869	0.004682	0.084629	0.011007	0.010776	0.004897	0.001138	0.003507	0.040599	0.003398	0.002247	0.001636	0.00414	0.001094	0.001117	0.000273	0.001083	0.000746	0.000558	0.000578	0.000988	0.00808	0.000708
80.6883	0.039712	0.004095	0.003723	0.004964	0.071326	0.010035	0.011201	0.005308	0.001069	0.002433	0.035247	0.0035	0.002348	0.001593	0.004372	0.001071	0.001021	0.000261	0.001125	0.000644	0.000387	0.000613	0.001104	0.00751	0.00068
80.9324	0.04201	0.003975	0.00364	0.005008	0.066986	0.010392	0.011035	0.005358	0.00106	0.001744	0.033263	0.003717	0.002526	0.001625	0.004193	0.000922	0.001011	0.000256	0.001212	0.000825	0.000476	0.000577	0.001005	0.006756	0.000652
81.1766	0.053383	0.004188	0.00356	0.005329	0.055674	0.010813	0.010141	0.005253	0.001156	0.001718	0.030447	0.003188	0.002373	0.001545	0.004264	0.000913	0.001013	0.000234	0.001124	0.000781	0.000416	0.000711	0.001022	0.006801	0.000653
81.4207	0.056141	0.004096	0.00319	0.005267	0.050447	0.010561	0.010638	0.005209	0.001199	0.002225	0.027208	0.003452	0.002853	0.00153	0.004449	0.000899	0.001054	0.000239	0.001186	0.000873	0.000343	0.000683	0.00101	0.005973	0.000594
81.6648	0.064156	0.003912	0.003733	0.00522	0.044583	0.010576	0.009952	0.005382	0.001129	0.002795	0.028063	0.003408	0.002452	0.001434	0.004545	0.000912	0.000885	0.000249	0.001187	0.000709	0.000448	0.000631	0.000964	0.006655	0.000653
81.909	0.069629	0.003669	0.003232	0.00528	0.049103	0.010494	0.01028	0.005519	0.001135	0.003353	0.034206	0.003198	0.002276	0.001357	0.004939	0.000891	0.001088	0.000257	0.001139	0.000756	0.000354	0.000613	0.001102	0.005555	0.000659
82.1531	0.072472	0.003886	0.003373	0.00484	0.053996	0.009141	0.010689	0.00532	0.001122	0.003647	0.034432	0.00318	0.002373	0.001284	0.005131	0.000825	0.000883	0.000246	0.001137	0.00073	0.000358	0.000637	0.000967	0.00529	0.000603
82.3972	0.074356	0.004348	0.003437	0.004749	0.060324	0.009274	0.012256	0.004946	0.001126	0.003596	0.039269	0.003736	0.00257	0.001231	0.00504	0.000897	0.000962	0.000256	0.0012	0.000761	0.000444	0.000655	0.000868	0.006654	0.000601
82.6414	0.072037	0.00418	0.003388	0.004483	0.07331	0.009952	0.011108	0.004866	0.001052	0.002901	0.04485	0.003549	0.002415	0.001331	0.005234	0.000848	0.000892	0.000238	0.001082	0.000739	0.000424	0.000613	0.000938	0.005829	0.000618
82.8855	0.06749	0.004075	0.003508	0.0042	0.07665	0.008071	0.011392	0.004734	0.001077	0.002942	0.037735	0.003011	0.002204	0.001291	0.005379	0.000846	0.000983	0.00023	0.000988	0.000747	0.000472	0.000509	0.000967	0.00606	0.000569
83.1297	0.05009	0.003833	0.00306	0.004266	0.090594	0.00918	0.010816	0.004422	0.001038	0.003407	0.03635	0.002952	0.001824	0.001268	0.004935	0.000873	0.000844	0.00022	0.00108	0.000708	0.000516	0.000576	0.000988	0.006114	0.000638
83.3738	0.037932	0.003599	0.003277	0.004076	0.084699	0.009214	0.010316	0.004019	0.001122	0.00301	0.039228	0.003074	0.002315	0.001316	0.004443	0.000821	0.000937	0.000231	0.00115	0.000686	0.000501	0.000596	0.000914	0.005246	0.000655
83.6179	0.033784	0.003326	0.003269	0.003775	0.084762	0.008744	0.010515	0.003985	0.001154	0.003198	0.036913	0.002714	0.0021	0.001188	0.004519	0.000795	0.000915	0.000227	0.001119	0.000707	0.00048	0.000589	0.00096	0.005726	0.000619
83.8621	0.030668	0.003319	0.002986	0.003763	0.0774	0.007261	0.010934	0.003868	0.001138	0.00434	0.038278	0.00267	0.001933	0.001318	0.005097	0.000788	0.00092	0.000223	0.001133	0.000731	0.000449	0.000605	0.000945	0.005308	0.000679
84.1062	0.032959	0.003209	0.003201	0.003822	0.070138	0.008609	0.011628	0.003582	0.001118	0.004099	0.037613	0.003293	0.002025	0.001308	0.004487	0.000849	0.00093	0.000242	0.001048	0.000623	0.00047	0.000568	0.000852	0.005629	0.00068
84.3504	0.043033	0.003004	0.003092	0.00375	0.069864	0.009068	0.010812	0.003417	0.001149	0.003313	0.040895	0.002975	0.002034	0.001339	0.004798	0.000824	0.000941	0.000246	0.001079	0.000694	0.000352	0.0006	0.000769	0.004059	0.000662
84.5945	0.049639	0.003317	0.00309	0.003824	0.062649	0.009227	0.010394	0.003665	0.001085	0.00352	0.044161	0.00255	0.002172	0.001312	0.004796	0.000774	0.000963	0.000218	0.001094	0.00071	0.000346	0.000665	0.000791	0.004362	0.000659
84.8387	0.049224	0.003436	0.002833	0.0037	0.064016	0.009285	0.010851	0.00369	0.001084	0.003676	0.043587	0.002909	0.002342	0.001339	0.004467	0.000721	0.000906	0.000235	0.001138	0.000694	0.000324	0.000606	0.000783	0.004246	0.00062
85.0828	0.04864	0.003674	0.003091	0.003732	0.06323	0.010135	0.011414	0.003665	0.001128	0.003148	0.039112	0.002583	0.002637	0.001322	0.003526	0.000752	0.000912	0.00021	0.001107	0.000698	0.000293	0.000605	0.000882	0.004088	0.000621
85.3269	0.049134	0.003529	0.003488	0.003634	0.068814	0.009871	0.011842	0.003685	0.001044	0.002628	0.036354	0.002825	0.002728	0.001343	0.003736	0.000776	0.000943	0.000203	0.001016	0.000644	0.000229	0.000564	0.00096	0.004012	0.000641
85.5711	0.058295	0.003565	0.003043	0.003501	0.069445	0.009703	0.012804	0.003748	0.000967	0.002607	0.034859	0.003708	0.002663	0.001363	0.003615	0.000959	0.000858	0.000213	0.001057	0.000651	0.000259	0.000566	0.000767	0.004299	0.000568
85.8152	0.071875	0.003439	0.002513	0.003627	0.074277	0.009411	0.013245	0.003731	0.000943	0.002652	0.030787	0.003359	0.002521	0.001356	0.003555	0.000909	0.000811	0.000225	0.001068	0.000681	0.000254	0.000583	0.000909	0.004778	0.000534
86.0593	0.08493	0.00349	0.002585	0.003706	0.079761	0.007647	0.012724	0.003745	0.000948	0.002672	0.026425	0.003235	0.002391	0.001406	0.003835	0.000875	0.000842	0.000208	0.000956	0.00061	0.000275	0.000535	0.000966	0.004532	0.000529
86.3035	0.07866	0.002997	0.002691	0.003843	0.083682	0.0093	0.012885	0.003381	0.000919	0.003163	0.029508	0.003084	0.002261	0.001319	0.004475	0.000857	0.000848	0.00021	0.000983	0.000675	0.000382	0.000543	0.000796	0.004961	0.000521
86.5476	0.065779	0.002912	0.002866	0.003933	0.086599	0.008393	0.013006	0.003329	0.00091	0.003251	0.029222	0.003045	0.001964	0.001324	0.004169	0.000868	0.000752	0.000234	0.00099	0.000636	0.000383	0.000589	0.000724	0.004786	0.000515
86.7918	0.043247	0.002544	0.002678	0.003989	0.089252	0.008922	0.014416	0.003397	0.000935	0.003679	0.032173	0.00315	0.00199	0.001235	0.003439	0.000896	0.000796	0.000201	0.000912	0.00051	0.000399	0.000572	0.000815	0.00491	0.00051
87.0359	0.027814	0.00247	0.0025	0.003923	0.088202	0.008521	0.014254	0.0032	0.00093	0.004432	0.037667	0.002768	0.002012	0.001192	0.003953	0.000815	0.000805	0.000206	0.000931	0.000594	0.000417	0.000498	0.000777	0.004497	0.000519
87.2801	0.018917	0.002491	0.003174	0.003877	0.087017	0.008004	0.014206	0.002954	0.000869	0.004237	0.037481	0.002998	0.002267	0.001075	0.004163	0.00069	0.000759	0.000206	0.000948	0.000675	0.000414	0.000574	0.000808	0.004497	0.000581
87.5242	0.018466	0.002611	0.003257	0.00401	0.082933	0.010415	0.01509	0.002727	0.000776	0.003475	0.036437	0.003332	0.002559	0.001135	0.00366	0.000724	0.000769	0.000188	0.00089	0.000683	0.000456	0.000595	0.000904	0.004495	0.000564
87.7683	0.022064	0.002749	0.003039	0.004331	0.082444	0.01118	0.015249	0.00268	0.000762	0.003712	0.03002	0.003374	0.0022	0.001123	0.003429	0.0008	0.000725	0.000192	0.000847	0.000591	0.000402	0.000488	0.000862	0.004703	0.000563
88.0125	0.033461	0.002729	0.002824	0.004604	0.073987	0.010342	0.016247	0.002682	0.000729	0.00334	0.025093	0.002793	0.002516	0.001248	0.00307	0.000685	0.000801	0.000191	0.000878	0.000636	0.000351	0.000509	0.000732	0.003967	0.000576
88.2566	0.034691	0.002905	0.002928	0.004869	0.073579	0.009164	0.015805	0.002576	0.000723	0.002878	0.022118	0.003097	0.002273	0.001211	0.003257	0.000734	0.000732	0.000188	0.000921	0.000603	0.00034	0.000505	0.000744	0.004497	0.000551
88.5007	0.033611	0.003224	0.003431	0.005146	0.070125	0.007789	0.016626	0.002532	0.000771	0.002933	0.022549	0.003431	0.002184	0.001254	0.004168	0.000778	0.000736	0.000197	0.000898	0.000614	0.000264	0.000484	0.000812	0.003747	0.000565
88.7449	0.030251	0.003417	0.002962	0.00503	0.066048	0.008602	0.016329	0.002457	0.000814	0.003088	0.025121	0.003236	0.002134	0.001197	0.003336	0.000753	0.000741	0.000203	0.000817	0.000548	0.000302	0.000496	0.000786	0.004411	0.000522
88.989	0.029576	0.003664	0.002912	0.004918	0.071252	0.008204	0.015948	0.002351	0.000873	0.002869	0.029945	0.003286	0.002263	0.001066	0.002487	0.000737	0.000739	0.000197	0.000892	0.000606	0.000326	0.00051	0.000652	0.004443	0.00049
89.2332	0.038481	0.003736	0.002899	0.005171	0.068775	0.008086	0.01582	0.002608	0.000858	0.002535	0.03792	0.00296	0.001715	0.00108	0.002553	0.000712	0.00066	0.00021	0.000944	0.000511	0.000338	0.000485	0.000735	0.00427	0.000456
89.4773	0.03934	0.003614	0.003425	0.005386	0.077998	0.007619	0.015076	0.002545	0.000891	0.00217	0.047012	0.003402	0.00157	0.000961	0.002734	0.000725	0.0007	0.000208	0.000871	0.000447	0.000345	0.000524	0.000659	0.003975	0.000448
89.7215	0.039721	0.003528	0.003396	0.004942	0.075044	0.008716	0.015988	0.00229	0.000839	0.001769	0.048089	0.003093	0.001664	0.001042	0.002996	0.000703	0.000653	0.0002	0.000892	0.00053	0.000342	0.000559	0.000694	0.003833	0.000439
89.9656	0.037304	0.003171	0.003128	0.004822	0.08191	0.009455	0.014976	0.00216	0.000826	0.00233	0.046924	0.003441	0.001684	0.001001	0.002692	0.000627	0.000631	0.000202	0.00083	0.000488	0.000396	0.000495	0.000764	0.004114	0.000419
90.2097	0.047404	0.003261	0.002539	0.004675	0.080752	0.009004	0.016001	0.00238	0.000798	0.003103	0.043421	0.003379	0.001568	0.001042	0.002302	0.000606	0.000653	0.000188	0.000894	0.000455	0.000352	0.000497	0.000795	0.004089	0.000411
90.4539	0.072117	0.003373	0.002972	0.004531	0.08338	0.010316	0.016025	0.002183	0.000749	0.003274	0.035182	0.003071	0.001703	0.001051	0.002819	0.000592	0.000671	0.000183	0.000863	0.000434	0.000387	0.000475	0.000771	0.003327	0.000436
90.698	0.086078	0.00316	0.002968	0.004126	0.078435	0.00867	0.016043	0.002277	0.000721	0.003616	0.026127	0.003324	0.001768	0.001013	0.002987	0.000586	0.00063	0.000185	0.00091	0.000403	0.000435	0.000514	0.000773	0.003964	0.000431
90.9421	0.084075	0.003087	0.00321	0.003902	0.082819	0.008595	0.015878	0.002505	0.000713	0.004357	0.020793	0.003096	0.001872	0.001024	0.002649	0.000545	0.000648	0.000217	0.000886	0.000443	0.000381	0.00051	0.000782	0.003785	0.00043
91.1863	0.075899	0.002982	0.002832	0.004159	0.079904	0.009718	0.015308	0.002514	0.000682	0.004414	0.02172	0.003232	0.001732	0.001023	0.00284	0.00057	0.000677	0.000185	0.000897	0.000512	0.000441	0.000528	0.000726	0.003502	0.000467
91.4304	0.063221	0.003166	0.002948	0.003958	0.079493	0.008274	0.015757	0.002518	0.000743	0.003926	0.021311	0.002984	0.00161	0.001015	0.002769	0.000557	0.000662	0.000197	0.00093	0.000498	0.000467	0.000477	0.000781	0.003471	0.000432
91.6746	0.053083	0.003151	0.003173	0.003876	0.08032	0.007957	0.015652	0.002423	0.000762	0.003375	0.024787	0.002999	0.00172	0.000922	0.003148	0.000567	0.000658	0.000202	0.000855	0.000549	0.000391	0.000505	0.000737	0.003806	0.000462
91.9187	0.051031	0.00325	0.002898	0.004048	0.083791	0.009257	0.016342	0.002471	0.00081	0.003313	0.026586	0.002743	0.002236	0.000877	0.002855	0.00055	0.000666	0.000191	0.000846	0.000585	0.000451	0.000504	0.000731	0.003719	0.000483
92.1629	0.041084	0.003503	0.002889	0.004099	0.076292	0.008841	0.017509	0.002489	0.000835	0.003076	0.033349	0.002402	0.002515	0.000946	0.002544	0.000609	0.000635	0.000177	0.000777	0.000538	0.000417	0.000489	0.000671	0.003301	0.000453
92.407	0.031931	0.003766	0.002925	0.004086	0.082895	0.008785	0.018119	0.002562	0.000752	0.002584	0.03444	0.002814	0.002688	0.000845	0.003075	0.00062	0.000666	0.000173	0.000899	0.000599	0.000428	0.000504	0.000734	0.003799	0.000441
92.6511	0.026381	0.003971	0.00291	0.004323	0.08015	0.010229	0.017069	0.002478	0.000639	0.002088	0.035851	0.002817	0.002819	0.000826	0.003657	0.000608	0.000602	0.000172	0.000795	0.000554	0.000404	0.000567	0.000692	0.003457	0.000421
92.8953	0.025335	0.003652	0.002738	0.004204	0.081635	0.009649	0.017984	0.0024	0.000653	0.002376	0.035265	0.003039	0.003014	0.000857	0.003035	0.000615	0.000622	0.000173	0.000844	0.00056	0.000361	0.00051	0.000687	0.003379	0.000479
93.1394	0.031176	0.003834	0.002776	0.00423	0.076602	0.009135	0.018573	0.002287	0.000673	0.002524	0.031647	0.003059	0.003053	0.000807	0.003168	0.000675	0.000582	0.000153	0.000825	0.000615	0.000341	0.000467	0.000729	0.003295	0.000432
93.3835	0.034522	0.003309	0.002648	0.004293	0.077447	0.009588	0.019253	0.002265	0.000618	0.002352	0.027805	0.003096	0.003221	0.000806	0.003126	0.000696	0.000593	0.000172	0.000919	0.000572	0.000342	0.000506	0.000662	0.003574	0.000452
93.6277	0.031092	0.003028	0.002799	0.004286	0.077258	0.009184	0.020085	0.002182	0.000598	0.002362	0.030053	0.003306	0.003083	0.000744	0.002743	0.000669	0.000537	0.000167	0.000912	0.000606	0.00035	0.000463	0.000731	0.003297	0.000405
93.8718	0.029792	0.003142	0.003333	0.004241	0.071934	0.008957	0.020675	0.002335	0.0006	0.00287	0.027297	0.003039	0.002611	0.000805	0.002482	0.000666	0.000557	0.000162	0.00085	0.000583	0.000312	0.000464	0.000629	0.002929	0.000388
94.116	0.030723	0.002902	0.003112	0.004562	0.076955	0.00909	0.019926	0.002091	0.00057	0.003076	0.025166	0.003039	0.002345	0.000766	0.002419	0.000642	0.000577	0.00017	0.000832	0.000592	0.000307	0.000487	0.000679	0.003716	0.000454
94.3601	0.032487	0.002621	0.002961	0.004615	0.072527	0.009659	0.021785	0.0021	0.000598	0.00284	0.021299	0.003017	0.00211	0.000714	0.002752	0.000631	0.000515	0.000178	0.000828	0.000518	0.000368	0.000478	0.000682	0.003491	0.000463
94.6042	0.031922	0.002769	0.002817	0.004652	0.074325	0.008939	0.021264	0.002274	0.000604	0.002217	0.022372	0.00271	0.001945	0.000731	0.00277	0.000561	0.000535	0.000183	0.00098	0.000572	0.000286	0.000482	0.000644	0.003513	0.000378
94.8484	0.025151	0.002608	0.002775	0.004717	0.072564	0.009246	0.022015	0.002074	0.000584	0.00176	0.021934	0.003333	0.002203	0.000765	0.002744	0.00049	0.000552	0.000195	0.000868	0.00048	0.000284	0.00047	0.000713	0.003513	0.000416
95.0925	0.025598	0.002389	0.002991	0.00462	0.071241	0.009441	0.022799	0.001846	0.000549	0.001641	0.02106	0.003426	0.002256	0.000825	0.002511	0.000442	0.000567	0.000175	0.000966	0.000553	0.000316	0.000488	0.000635	0.003438	0.000402
95.3367	0.040503	0.002535	0.002725	0.004329	0.069922	0.010649	0.022331	0.001896	0.00056	0.001776	0.024948	0.003284	0.00208	0.000851	0.00269	0.000477	0.000533	0.000174	0.000927	0.000544	0.000276	0.000508	0.000618	0.004334	0.000437
95.5808	0.055343	0.002579	0.002692	0.004426	0.066727	0.011076	0.021435	0.001852	0.000527	0.002487	0.029108	0.002629	0.002525	0.000895	0.002405	0.000484	0.000521	0.000173	0.000863	0.00058	0.000331	0.000456	0.000621	0.004136	0.000391
95.825	0.060191	0.00271	0.00255	0.00415	0.069788	0.00969	0.02018	0.001605	0.000534	0.003139	0.033854	0.002702	0.002431	0.000856	0.002271	0.000455	0.00055	0.000185	0.000979	0.00064	0.000284	0.000417	0.0006	0.00447	0.000412
96.0691	0.051083	0.003013	0.002652	0.003895	0.066678	0.011096	0.019412	0.001472	0.000514	0.003194	0.034951	0.002868	0.002448	0.000835	0.002533	0.00047	0.00051	0.000181	0.001002	0.000609	0.00029	0.00044	0.000607	0.00382	0.000418
96.3132	0.033259	0.003021	0.002906	0.003756	0.069852	0.011983	0.019531	0.001606	0.00061	0.003703	0.039373	0.003006	0.002466	0.000876	0.002482	0.000485	0.000523	0.000182	0.000953	0.000594	0.000308	0.000418	0.00062	0.003624	0.000382
96.5574	0.017096	0.00316	0.002635	0.003674	0.071441	0.012056	0.019065	0.001657	0.000599	0.003602	0.041395	0.003549	0.002453	0.000766	0.001992	0.000494	0.000499	0.00017	0.000856	0.000597	0.000262	0.000439	0.000605	0.004283	0.000377
96.8015	0.018317	0.003148	0.002747	0.00354	0.071519	0.011756	0.019138	0.001632	0.000599	0.002364	0.042015	0.003702	0.002247	0.000762	0.001933	0.000497	0.000474	0.00017	0.000843	0.000579	0.000323	0.000443	0.000595	0.003513	0.000417
97.0456	0.023872	0.003141	0.003156	0.003236	0.07519	0.009862	0.019297	0.001735	0.000587	0.001702	0.032311	0.003091	0.002158	0.000829	0.002036	0.000511	0.000561	0.000156	0.000925	0.000576	0.000267	0.000492	0.000601	0.003958	0.000373
97.2898	0.025444	0.003055	0.003172	0.003274	0.071428	0.008876	0.018477	0.001652	0.000539	0.002195	0.030227	0.003425	0.002139	0.000771	0.001936	0.00056	0.000455	0.00017	0.000891	0.000531	0.000265	0.000462	0.0006	0.003531	0.000351
97.5339	0.018776	0.003056	0.002894	0.003165	0.078138	0.010187	0.019032	0.001912	0.000476	0.002402	0.028122	0.003419	0.002076	0.000796	0.002092	0.000592	0.000498	0.000159	0.000867	0.000475	0.000281	0.000414	0.000645	0.003595	0.000358
97.7781	0.014537	0.003132	0.00238	0.003231	0.068172	0.009228	0.020832	0.001984	0.000521	0.001977	0.026086	0.002991	0.002261	0.000752	0.002015	0.000554	0.000481	0.00016	0.00076	0.00045	0.000275	0.000468	0.000586	0.003166	0.000318
98.0222	0.021336	0.003069	0.002572	0.003241	0.073348	0.008487	0.021653	0.001925	0.000571	0.002517	0.025566	0.002955	0.002477	0.000747	0.002181	0.000535	0.000506	0.000151	0.000776	0.00053	0.000249	0.000494	0.000529	0.002895	0.000366
98.2664	0.033193	0.002809	0.002728	0.003217	0.067931	0.008967	0.023081	0.001762	0.000626	0.003802	0.027383	0.003066	0.00258	0.000687	0.001903	0.000538	0.000501	0.000159	0.000788	0.000508	0.000229	0.000508	0.000612	0.003547	0.000352
98.5105	0.045239	0.0031	0.002678	0.003221	0.070653	0.010105	0.023258	0.001756	0.000621	0.00358	0.02745	0.002875	0.002162	0.000686	0.002346	0.000453	0.000485	0.000164	0.000813	0.000522	0.000267	0.000415	0.000584	0.003082	0.00036
98.7546	0.046385	0.003011	0.002908	0.003066	0.070689	0.011066	0.024743	0.001844	0.000606	0.002513	0.028759	0.003161	0.002644	0.000659	0.002698	0.000468	0.000455	0.000181	0.000864	0.000547	0.000272	0.00039	0.000603	0.002682	0.000353
98.9988	0.045342	0.002935	0.00248	0.003085	0.069996	0.009575	0.024083	0.001615	0.000539	0.002845	0.031822	0.002875	0.002632	0.000673	0.002759	0.000512	0.000478	0.000153	0.000833	0.000538	0.000252	0.000418	0.000562	0.00298	0.000347
99.2429	0.042765	0.002922	0.002533	0.003161	0.07453	0.009416	0.024662	0.001399	0.000585	0.002937	0.035338	0.002721	0.002628	0.000655	0.002448	0.000507	0.000479	0.000166	0.000902	0.000634	0.000294	0.000387	0.000554	0.003085	0.000329
99.487	0.036941	0.002972	0.00222	0.00305	0.071218	0.010814	0.023041	0.001298	0.00057	0.002107	0.035747	0.002696	0.002438	0.000674	0.002368	0.000538	0.000453	0.000158	0.000957	0.000604	0.000274	0.000385	0.000512	0.003367	0.000367
99.7312	0.02942	0.002823	0.002313	0.003102	0.074901	0.010374	0.023487	0.001293	0.000582	0.001927	0.032768	0.002888	0.002273	0.000691	0.001965	0.00052	0.000435	0.00016	0.000945	0.000549	0.000298	0.000454	0.000488	0.002894	0.000377
99.9753	0.025145	0.002825	0.003016	0.003429	0.071798	0.011677	0.023421	0.001499	0.00057	0.002292	0.034695	0.003396	0.00211	0.000803	0.001949	0.000543	0.000467	0.00028	0.000929	0.000552	0.000324	0.00074	0.000508	0.003032	0.00034
100.219	0.021143	0.0026	0.002815	0.003373	0.075302	0.011658	0.022507	0.001549	0.000597	0.002393	0.03962	0.003351	0.002268	0.00081	0.0021	0.00061	0.000407	0.000253	0.000835	0.000632	0.000321	0.00054	0.000582	0.002833	0.000314
100.464	0.021883	0.002663	0.002888	0.003288	0.073393	0.009969	0.021316	0.001446	0.000543	0.002368	0.03703	0.002798	0.00237	0.000747	0.002143	0.000612	0.000454	0.000161	0.000773	0.000542	0.000317	0.000439	0.000577	0.003347	0.000357
100.708	0.026424	0.002717	0.002845	0.003109	0.074636	0.008788	0.020541	0.001415	0.00056	0.002365	0.039266	0.002695	0.002684	0.000754	0.002098	0.000605	0.000466	0.000164	0.000755	0.000593	0.000278	0.000454	0.000531	0.003091	0.000379
100.952	0.033044	0.002711	0.002866	0.003265	0.07277	0.009231	0.019957	0.001474	0.000514	0.002365	0.04165	0.002667	0.00265	0.000726	0.001757	0.000592	0.000443	0.000139	0.000727	0.00051	0.00029	0.000454	0.000576	0.00292	0.000356
101.196	0.032959	0.002835	0.002561	0.003239	0.076705	0.009337	0.018919	0.001711	0.000517	0.002423	0.043926	0.002398	0.002517	0.00078	0.001919	0.000661	0.000432	0.000145	0.00087	0.000522	0.00028	0.000468	0.000477	0.002957	0.000366
101.44	0.02791	0.002835	0.00271	0.00323	0.074475	0.009379	0.018448	0.00189	0.000523	0.002325	0.04068	0.002637	0.002549	0.000704	0.001785	0.000607	0.000483	0.000137	0.00102	0.000469	0.000301	0.000437	0.000561	0.002608	0.000371
101.684	0.024092	0.002782	0.002708	0.003253	0.074495	0.00973	0.01916	0.00177	0.0005	0.002018	0.03623	0.002599	0.002774	0.000745	0.001828	0.000612	0.000488	0.000125	0.000876	0.000464	0.000328	0.000456	0.000601	0.003133	0.000407
101.928	0.023665	0.00252	0.002316	0.002994	0.07419	0.010273	0.017258	0.001556	0.000514	0.001746	0.02904	0.002863	0.002916	0.000734	0.002084	0.000583	0.00048	0.000136	0.00083	0.00049	0.00036	0.000445	0.000626	0.002658	0.000401
102.173	0.02305	0.002728	0.002096	0.002923	0.074454	0.010938	0.017373	0.001769	0.000498	0.001564	0.02173	0.002739	0.002906	0.000783	0.001962	0.000511	0.00045	0.000134	0.000803	0.000508	0.000277	0.000408	0.000625	0.0025	0.000439
102.417	0.018936	0.00246	0.0027	0.003037	0.069463	0.009507	0.017786	0.001825	0.0005	0.001419	0.021054	0.002475	0.002928	0.000855	0.002137	0.000538	0.000517	0.000138	0.000741	0.000494	0.000327	0.000463	0.000566	0.002226	0.000377
102.661	0.014996	0.002315	0.002491	0.002984	0.069172	0.009851	0.018574	0.00172	0.00049	0.001522	0.021568	0.002863	0.002907	0.000796	0.002292	0.000516	0.000494	0.000126	0.000847	0.000514	0.000337	0.000425	0.000536	0.0021	0.000401
102.905	0.018957	0.002366	0.002436	0.003061	0.062744	0.009169	0.019063	0.001565	0.000546	0.001706	0.020503	0.002805	0.002667	0.000803	0.002047	0.000456	0.000483	0.000129	0.000803	0.000486	0.000312	0.000418	0.000483	0.002313	0.00041
103.149	0.03303	0.002136	0.002451	0.002941	0.059288	0.008736	0.020043	0.001638	0.000583	0.001857	0.02446	0.003071	0.002544	0.000799	0.001989	0.000445	0.000521	0.000127	0.00077	0.000513	0.000375	0.000389	0.000476	0.0025	0.00041
103.393	0.042782	0.001988	0.002518	0.002865	0.054757	0.009662	0.020311	0.00152	0.00055	0.001964	0.025973	0.003068	0.002442	0.000756	0.001883	0.000403	0.000465	0.00013	0.000814	0.000529	0.000371	0.000397	0.000519	0.002188	0.000355
103.637	0.044971	0.002049	0.002589	0.002962	0.051678	0.008191	0.021268	0.001576	0.000535	0.002047	0.025562	0.002843	0.002371	0.000741	0.001676	0.000393	0.000447	0.000138	0.00081	0.00052	0.000375	0.000414	0.000516	0.002127	0.000371
103.882	0.041252	0.002189	0.002513	0.003014	0.050271	0.00674	0.020906	0.001567	0.000511	0.001966	0.028178	0.003184	0.002056	0.000716	0.00168	0.00042	0.000458	0.000136	0.000855	0.000495	0.000372	0.000412	0.000511	0.002267	0.000338
104.126	0.031913	0.002039	0.002601	0.0029	0.046029	0.008469	0.020821	0.001598	0.000504	0.002005	0.026621	0.003273	0.001917	0.000667	0.00159	0.000369	0.000431	0.000133	0.00086	0.00049	0.000403	0.000429	0.000508	0.002211	0.000343
104.37	0.027679	0.002026	0.002319	0.002828	0.047265	0.010544	0.02077	0.001561	0.000464	0.001799	0.023556	0.003179	0.002125	0.000675	0.001603	0.0004	0.000397	0.000145	0.000827	0.000435	0.000359	0.000437	0.000507	0.002454	0.000332
104.614	0.026247	0.002016	0.002538	0.002871	0.044781	0.011113	0.021247	0.001629	0.00041	0.001806	0.019698	0.002677	0.002259	0.000643	0.001616	0.000418	0.000415	0.000146	0.000856	0.000446	0.000369	0.000352	0.000481	0.002239	0.000317
104.858	0.028294	0.00203	0.002465	0.00293	0.044335	0.012681	0.020834	0.0017	0.000399	0.002186	0.01887	0.002268	0.002447	0.000687	0.001533	0.000426	0.000389	0.000131	0.000859	0.000501	0.00034	0.000375	0.000467	0.002487	0.000321
105.102	0.029479	0.002195	0.002332	0.003014	0.047822	0.011489	0.019514	0.001786	0.000425	0.002445	0.021163	0.002638	0.002576	0.000591	0.001678	0.000413	0.000335	0.000142	0.000837	0.000451	0.000394	0.000379	0.000446	0.00224	0.000296
105.346	0.028713	0.00198	0.002868	0.00308	0.04884	0.00964	0.019381	0.001687	0.000465	0.002148	0.024091	0.00271	0.002853	0.00062	0.001848	0.000384	0.000356	0.000133	0.000851	0.000477	0.000346	0.000395	0.000476	0.002165	0.000288
105.591	0.026752	0.001898	0.002691	0.002972	0.053938	0.010299	0.019168	0.001498	0.000483	0.002088	0.027256	0.002865	0.002708	0.00058	0.001818	0.000384	0.000332	0.000124	0.000855	0.000568	0.000326	0.000386	0.000427	0.002184	0.0003
105.835	0.023588	0.00174	0.002719	0.003024	0.056322	0.010212	0.019632	0.001551	0.000437	0.002506	0.029181	0.003173	0.002563	0.000574	0.001716	0.000381	0.000333	0.000138	0.000853	0.000542	0.000315	0.000409	0.00046	0.00223	0.000276
106.079	0.023156	0.001701	0.002701	0.003079	0.061433	0.009099	0.020584	0.001682	0.000457	0.002239	0.027957	0.003387	0.002276	0.00063	0.001542	0.000352	0.000334	0.000139	0.000895	0.000488	0.000313	0.000453	0.000472	0.002286	0.000271
106.323	0.023591	0.001575	0.002459	0.00318	0.059632	0.00894	0.019956	0.001606	0.000463	0.001544	0.026085	0.002967	0.002492	0.000643	0.001558	0.000335	0.000343	0.000126	0.000925	0.000541	0.000366	0.00043	0.000429	0.002187	0.000289
106.567	0.024844	0.001635	0.002679	0.00321	0.063407	0.009443	0.019779	0.001635	0.000491	0.001805	0.024542	0.002623	0.002297	0.000625	0.001545	0.000367	0.000337	0.000137	0.000903	0.0005	0.000308	0.000428	0.000415	0.002222	0.000294
106.811	0.030206	0.001528	0.002859	0.003395	0.058878	0.009558	0.019849	0.001795	0.000473	0.002018	0.021023	0.002889	0.00232	0.00065	0.001477	0.000334	0.000327	0.000144	0.000707	0.000533	0.000338	0.000423	0.000381	0.002162	0.000261
107.055	0.03034	0.001567	0.002435	0.003172	0.058683	0.010452	0.01936	0.001653	0.000486	0.00153	0.018931	0.003282	0.002056	0.000643	0.001491	0.000345	0.000357	0.000156	0.000874	0.000548	0.0003	0.000438	0.000404	0.002085	0.000274
107.299	0.029243	0.001562	0.002657	0.003162	0.054511	0.012679	0.019084	0.001575	0.000449	0.001341	0.021984	0.003273	0.002001	0.000678	0.001422	0.000347	0.000383	0.000139	0.000875	0.000557	0.000359	0.000447	0.000424	0.002341	0.000283
107.544	0.029746	0.001477	0.002849	0.00318	0.050556	0.011817	0.017744	0.00156	0.000439	0.001572	0.021996	0.003459	0.002167	0.000631	0.001627	0.000361	0.000315	0.000126	0.000901	0.000499	0.000337	0.00042	0.000429	0.001885	0.000286
107.788	0.024839	0.001458	0.002902	0.003026	0.048394	0.009963	0.017866	0.001669	0.000421	0.001764	0.027119	0.003059	0.00226	0.000655	0.001585	0.000387	0.00038	0.00014	0.000799	0.000501	0.000335	0.000421	0.00042	0.002381	0.00027
108.032	0.022766	0.001403	0.00299	0.003147	0.04465	0.008912	0.018443	0.001681	0.000371	0.001826	0.031208	0.002773	0.002368	0.000589	0.00165	0.000411	0.000367	0.000132	0.00079	0.000452	0.000313	0.000378	0.000398	0.002324	0.000269
108.276	0.026077	0.001415	0.002873	0.003154	0.043725	0.009648	0.018419	0.001636	0.000424	0.001888	0.034362	0.002679	0.002282	0.000627	0.00217	0.000409	0.000383	0.000128	0.000725	0.000563	0.000322	0.000378	0.000465	0.002181	0.000259
108.52	0.033219	0.001338	0.002289	0.003264	0.041162	0.010058	0.018972	0.001742	0.000403	0.001923	0.033895	0.002659	0.002393	0.000609	0.002234	0.000422	0.000352	0.000139	0.000713	0.000456	0.000258	0.000349	0.000479	0.00185	0.000265
108.764	0.032661	0.001094	0.002372	0.003081	0.038705	0.010899	0.020046	0.001674	0.000379	0.001845	0.030128	0.002696	0.002444	0.00052	0.00183	0.000427	0.000434	0.000128	0.000813	0.000609	0.000241	0.000407	0.000419	0.002311	0.000262
109.008	0.028419	0.001242	0.002721	0.002987	0.037277	0.01179	0.020471	0.001567	0.000393	0.001585	0.029816	0.002892	0.002543	0.00058	0.001726	0.000456	0.000376	0.000132	0.000791	0.000533	0.00026	0.000399	0.000453	0.002425	0.000259
109.253	0.025306	0.001077	0.002846	0.003	0.035168	0.013181	0.020937	0.00152	0.000428	0.00141	0.024419	0.002752	0.00233	0.000561	0.001665	0.000426	0.000441	0.000127	0.000807	0.000536	0.000232	0.000395	0.0005	0.002384	0.000272
109.497	0.023652	0.001067	0.002395	0.00295	0.033368	0.013153	0.021628	0.00162	0.000493	0.001355	0.020472	0.003077	0.002056	0.000541	0.001485	0.000394	0.000363	0.000135	0.000817	0.00048	0.000263	0.000367	0.00047	0.002184	0.000279
109.741	0.025284	0.001093	0.002183	0.002878	0.033039	0.011607	0.021545	0.001596	0.000484	0.001404	0.017672	0.003525	0.002407	0.000557	0.001552	0.000408	0.000402	0.000128	0.000783	0.000525	0.000277	0.000377	0.000428	0.001989	0.00028
109.985	0.025866	0.001115	0.002522	0.002847	0.030648	0.011644	0.020123	0.001697	0.000452	0.001534	0.014906	0.003393	0.002231	0.000521	0.001341	0.000419	0.000389	0.000135	0.000735	0.000447	0.000317	0.000358	0.000378	0.001978	0.000286
110.229	0.027345	0.001138	0.002655	0.00293	0.032577	0.012557	0.020038	0.001817	0.000483	0.001779	0.016949	0.003223	0.002356	0.00054	0.001231	0.00038	0.000375	0.000134	0.000699	0.000471	0.000264	0.00036	0.000381	0.001994	0.000293
110.473	0.024469	0.000949	0.00257	0.003052	0.03432	0.012239	0.019918	0.002024	0.000535	0.001933	0.018917	0.003139	0.00244	0.000562	0.00113	0.000367	0.000358	0.000136	0.000755	0.000408	0.000309	0.000393	0.000403	0.002157	0.000312
110.718	0.020831	0.000988	0.002418	0.002968	0.03772	0.011501	0.018448	0.002266	0.000454	0.001928	0.019379	0.002859	0.00184	0.000516	0.001319	0.000369	0.00036	0.000123	0.00077	0.000407	0.000269	0.000402	0.000378	0.002235	0.00029
110.962	0.01978	0.001144	0.002236	0.003044	0.041693	0.010036	0.017553	0.002148	0.000414	0.001747	0.02329	0.002961	0.001934	0.000591	0.001266	0.000338	0.000354	0.000112	0.000743	0.000489	0.000257	0.000399	0.00041	0.001774	0.000311
111.206	0.017568	0.001238	0.002349	0.003132	0.043874	0.00998	0.018687	0.002373	0.000388	0.001567	0.027774	0.002849	0.001787	0.000562	0.001162	0.000377	0.000306	0.000121	0.000725	0.000453	0.000263	0.000418	0.000375	0.001928	0.000284
111.45	0.017367	0.001374	0.002502	0.003123	0.048675	0.010318	0.019104	0.002115	0.000384	0.001507	0.031112	0.002923	0.002099	0.000577	0.00125	0.000452	0.000329	0.000119	0.000784	0.000495	0.000249	0.000401	0.000373	0.001996	0.000263
111.694	0.018303	0.001435	0.002418	0.003283	0.047466	0.010087	0.019807	0.00225	0.000379	0.001283	0.033634	0.002732	0.001912	0.000568	0.001282	0.00044	0.000309	0.000123	0.000753	0.000497	0.000246	0.000392	0.000397	0.002112	0.000274
111.938	0.020876	0.001109	0.002549	0.003357	0.049813	0.009633	0.01994	0.002274	0.000412	0.001288	0.035569	0.00234	0.001756	0.000572	0.0013	0.000428	0.00029	0.000136	0.000766	0.000499	0.000244	0.000358	0.000367	0.00183	0.000267
112.182	0.021415	0.001146	0.00268	0.003283	0.045247	0.010097	0.020796	0.002328	0.000433	0.001909	0.032907	0.002432	0.001678	0.00054	0.00146	0.000449	0.000301	0.000141	0.000721	0.000473	0.000273	0.000367	0.000342	0.001811	0.000257
112.427	0.019923	0.00123	0.0025	0.003235	0.042668	0.010032	0.020512	0.002316	0.000413	0.002208	0.029951	0.003171	0.001848	0.000493	0.001408	0.000475	0.000304	0.000126	0.000716	0.000542	0.000245	0.00035	0.00031	0.001893	0.000238
112.671	0.021468	0.001217	0.002371	0.00327	0.037966	0.010692	0.020864	0.002128	0.000436	0.001868	0.027757	0.002726	0.001621	0.000502	0.001199	0.000481	0.000289	0.000119	0.000825	0.000481	0.000289	0.000399	0.000317	0.002048	0.000223
112.915	0.021859	0.001091	0.002791	0.003277	0.035599	0.009899	0.021324	0.002093	0.000424	0.001923	0.025181	0.002992	0.001719	0.000504	0.001009	0.000458	0.000286	0.000127	0.000825	0.000509	0.000291	0.000354	0.000351	0.002027	0.000212
113.159	0.023343	0.000977	0.002466	0.00317	0.032453	0.011852	0.020324	0.002066	0.000423	0.002358	0.022194	0.00256	0.002109	0.000506	0.001018	0.00042	0.000297	0.000129	0.000765	0.000512	0.000267	0.000357	0.000386	0.001914	0.000229
113.403	0.022926	0.00106	0.002004	0.003061	0.02907	0.011921	0.01992	0.001995	0.000417	0.002352	0.021132	0.002418	0.002255	0.000472	0.00122	0.00041	0.000308	0.000131	0.000719	0.000486	0.00028	0.000358	0.000366	0.001871	0.000213
113.647	0.02608	0.00106	0.002325	0.002919	0.030488	0.012076	0.01974	0.001865	0.000381	0.00177	0.019519	0.002776	0.002067	0.000522	0.001122	0.000388	0.000303	0.000118	0.000708	0.00043	0.000262	0.000371	0.000302	0.001696	0.000235
113.891	0.027105	0.00122	0.002556	0.002887	0.028	0.010917	0.019388	0.001892	0.000382	0.001658	0.021462	0.003002	0.002057	0.000538	0.001141	0.000391	0.000321	0.000123	0.000722	0.000443	0.000241	0.000331	0.000336	0.001647	0.000243
114.135	0.02973	0.001142	0.002422	0.003052	0.030767	0.010578	0.017804	0.001841	0.000356	0.002054	0.026576	0.002755	0.001839	0.00049	0.001212	0.000401	0.000318	0.00012	0.000667	0.000464	0.000253	0.000383	0.000391	0.001529	0.000245
114.38	0.026816	0.001268	0.00275	0.003121	0.029227	0.010658	0.016471	0.002002	0.000361	0.001867	0.028232	0.002917	0.001912	0.000505	0.001277	0.000385	0.000315	0.000109	0.00068	0.000393	0.000234	0.000373	0.000377	0.00165	0.000239
114.624	0.026138	0.001292	0.002421	0.00301	0.031979	0.009908	0.017817	0.002044	0.000347	0.001273	0.028992	0.003205	0.001968	0.000465	0.001368	0.000331	0.000324	0.000112	0.000791	0.000384	0.000207	0.000386	0.000355	0.001697	0.000265
114.868	0.019091	0.001383	0.002425	0.003154	0.032245	0.008982	0.016685	0.002158	0.000349	0.00167	0.033646	0.002558	0.001971	0.000438	0.001284	0.000293	0.000328	0.000124	0.000781	0.000367	0.000235	0.000336	0.000358	0.001655	0.000274
115.112	0.015044	0.001305	0.00253	0.003109	0.033943	0.008918	0.015762	0.001873	0.0004	0.002209	0.032568	0.002874	0.001955	0.000403	0.001465	0.000284	0.000314	0.000108	0.000834	0.000418	0.000247	0.000322	0.000361	0.001697	0.000298
115.356	0.016868	0.001236	0.002454	0.002732	0.035407	0.009165	0.014579	0.001828	0.000389	0.002067	0.03341	0.002984	0.002103	0.000392	0.001511	0.000313	0.000312	0.000109	0.000778	0.000431	0.000206	0.00035	0.000375	0.001665	0.000265
115.6	0.015657	0.001285	0.002591	0.002608	0.0358	0.009284	0.015886	0.002068	0.000378	0.001677	0.030163	0.003014	0.001852	0.000371	0.001283	0.000325	0.000304	0.000104	0.000798	0.000404	0.00022	0.000387	0.000353	0.001716	0.000262
115.844	0.0164	0.001181	0.00276	0.002584	0.035723	0.009508	0.01643	0.00206	0.000402	0.001665	0.024256	0.002653	0.001812	0.00037	0.001376	0.000299	0.000262	0.000112	0.000865	0.000419	0.000246	0.000358	0.000345	0.001637	0.000255
116.089	0.021629	0.001223	0.002328	0.002459	0.036759	0.009707	0.014561	0.001744	0.000345	0.001669	0.020643	0.003053	0.002052	0.000443	0.00132	0.00031	0.000253	0.000109	0.000708	0.000364	0.000282	0.000384	0.000335	0.001633	0.000254
116.333	0.028285	0.00118	0.002365	0.002419	0.036071	0.010094	0.015154	0.001743	0.000327	0.001688	0.017658	0.00276	0.001932	0.000387	0.001209	0.000296	0.000261	0.000125	0.000788	0.000473	0.000291	0.000379	0.000345	0.001659	0.000235
116.577	0.035467	0.001059	0.002404	0.002392	0.035787	0.01039	0.016457	0.001861	0.00034	0.001522	0.017245	0.002387	0.002239	0.000409	0.001339	0.000292	0.000216	0.000124	0.000781	0.000405	0.000285	0.000391	0.000368	0.001653	0.000238
116.821	0.037269	0.001043	0.002192	0.002401	0.034187	0.009401	0.015878	0.001836	0.000333	0.001507	0.021473	0.002634	0.002302	0.000437	0.001157	0.000298	0.000219	0.000141	0.000727	0.000478	0.000264	0.000326	0.000318	0.001693	0.000237
117.065	0.033254	0.00101	0.002451	0.002429	0.03343	0.008373	0.016378	0.001823	0.000323	0.002009	0.021175	0.002496	0.002529	0.000382	0.000963	0.000295	0.000234	0.000138	0.000896	0.000433	0.000278	0.000314	0.000325	0.001514	0.000229
117.309	0.02648	0.00096	0.002615	0.002657	0.031542	0.00863	0.016498	0.001825	0.000321	0.00239	0.023803	0.002941	0.002697	0.000433	0.001066	0.000332	0.000222	0.000131	0.000835	0.000509	0.000293	0.000335	0.000379	0.001433	0.000227
117.553	0.020429	0.000863	0.002456	0.002656	0.029863	0.008983	0.016392	0.001749	0.000329	0.001898	0.02849	0.003393	0.002763	0.000405	0.000971	0.000312	0.000207	0.000128	0.00071	0.000399	0.000307	0.000318	0.000326	0.001634	0.000236
117.797	0.020007	0.000766	0.001974	0.00248	0.027502	0.01021	0.015794	0.00176	0.000332	0.00168	0.02591	0.003201	0.002951	0.000496	0.001184	0.000271	0.0002	0.000106	0.000706	0.000467	0.00036	0.00034	0.000355	0.001728	0.000232
118.042	0.02265	0.000963	0.002295	0.002509	0.026043	0.009883	0.016561	0.00184	0.000344	0.001796	0.025372	0.003055	0.002717	0.00043	0.00114	0.000326	0.000247	0.000114	0.000664	0.000381	0.000278	0.000332	0.000367	0.001768	0.000237
118.286	0.022208	0.001048	0.002267	0.002406	0.025721	0.008008	0.015805	0.001933	0.000359	0.001449	0.029865	0.003157	0.002447	0.000457	0.001049	0.000311	0.000205	0.000116	0.000704	0.000418	0.000291	0.000394	0.000315	0.001651	0.000244
118.53	0.019654	0.000972	0.002432	0.002091	0.024056	0.007785	0.015708	0.001924	0.000363	0.001151	0.026012	0.002934	0.002204	0.000399	0.000998	0.000277	0.000202	0.000116	0.000786	0.000404	0.000243	0.00035	0.000301	0.00179	0.000241
118.774	0.015154	0.000944	0.002041	0.002107	0.024825	0.008488	0.014477	0.001973	0.000345	0.001361	0.021643	0.002699	0.002181	0.000405	0.00093	0.000288	0.000248	0.000113	0.000745	0.000399	0.000267	0.000293	0.00028	0.001753	0.000235
119.018	0.015975	0.000876	0.002102	0.002011	0.02471	0.008146	0.015388	0.001828	0.000349	0.001337	0.020554	0.002589	0.001999	0.000392	0.000861	0.000278	0.000225	0.000118	0.000739	0.000428	0.000239	0.000333	0.000296	0.001875	0.000241
119.262	0.019538	0.000827	0.00237	0.002042	0.026473	0.009421	0.014949	0.001824	0.000355	0.001437	0.023398	0.002746	0.002294	0.0004	0.00094	0.000264	0.00022	0.000112	0.000694	0.000414	0.000243	0.000365	0.000286	0.001918	0.000254
119.507	0.02179	0.000859	0.00228	0.002166	0.028285	0.010412	0.014736	0.001966	0.000357	0.001731	0.024807	0.002759	0.002287	0.000371	0.00089	0.00028	0.00024	0.000111	0.000696	0.000412	0.000224	0.000413	0.000342	0.001859	0.00024
119.751	0.025097	0.001102	0.002387	0.00232	0.0299	0.010487	0.015115	0.002146	0.000393	0.001625	0.027966	0.003039	0.002233	0.000397	0.000866	0.000264	0.000212	9.926e-05	0.000786	0.000354	0.000238	0.00038	0.000378	0.001971	0.000258
119.995	0.023855	0.000927	0.002697	0.002394	0.03193	0.008225	0.015755	0.002205	0.00035	0.00139	0.028187	0.003005	0.002254	0.000393	0.000982	0.000263	0.000236	0.000103	0.000759	0.000465	0.000211	0.000343	0.000344	0.002004	0.000235
120.239	0.023941	0.000788	0.002801	0.002413	0.034062	0.009426	0.01643	0.002189	0.000332	0.001571	0.026717	0.002429	0.002127	0.000378	0.0009	0.000237	0.000223	9.8562e-05	0.000739	0.0004	0.000233	0.000331	0.000301	0.001706	0.000234
120.483	0.024818	0.000911	0.00249	0.002486	0.034833	0.009778	0.015763	0.002283	0.000319	0.001712	0.02567	0.002875	0.00197	0.000391	0.000808	0.000254	0.00023	0.000101	0.000792	0.000471	0.000248	0.000338	0.000285	0.001726	0.000233
120.727	0.027004	0.001066	0.002587	0.00249	0.036285	0.009064	0.015415	0.002326	0.00031	0.001583	0.022869	0.002666	0.001916	0.00045	0.000922	0.000265	0.000232	9.2976e-05	0.000653	0.000461	0.000254	0.000378	0.000301	0.001531	0.000224
120.971	0.024199	0.001042	0.002575	0.002438	0.03487	0.009304	0.016452	0.002304	0.000356	0.001609	0.020786	0.002967	0.001857	0.000423	0.001052	0.00027	0.000206	0.000104	0.000799	0.000392	0.000239	0.000386	0.000296	0.001583	0.000224
121.216	0.023049	0.000995	0.002891	0.002517	0.034979	0.00976	0.015396	0.002227	0.000354	0.001921	0.018467	0.002872	0.002015	0.000387	0.001059	0.000266	0.000219	0.000106	0.000765	0.000462	0.000202	0.000359	0.000269	0.001402	0.000216
121.46	0.025859	0.001189	0.0027	0.002401	0.033239	0.009562	0.015196	0.002085	0.000338	0.002155	0.020327	0.003202	0.001886	0.000424	0.001004	0.000251	0.000193	0.000111	0.000722	0.000436	0.000244	0.000346	0.000329	0.0015	0.000235
121.704	0.031772	0.001153	0.002644	0.002238	0.031744	0.008797	0.014495	0.001899	0.000348	0.00196	0.02008	0.00301	0.002048	0.00038	0.001109	0.000237	0.000194	9.9042e-05	0.000697	0.000502	0.000223	0.000315	0.000277	0.001527	0.000198
121.948	0.032265	0.001073	0.002227	0.00217	0.029723	0.007898	0.014826	0.001847	0.000324	0.001665	0.023057	0.003458	0.002021	0.000372	0.000977	0.000203	0.000197	0.000127	0.000719	0.000441	0.000215	0.000303	0.000306	0.001525	0.000204
122.192	0.027762	0.00105	0.002379	0.002021	0.027912	0.007739	0.014011	0.001822	0.000316	0.001726	0.029142	0.003688	0.001665	0.000366	0.000892	0.000182	0.000165	0.000117	0.000836	0.000535	0.000194	0.000328	0.000302	0.001455	0.000193
122.436	0.02345	0.00096	0.002356	0.002165	0.024412	0.007444	0.014031	0.001854	0.000284	0.001718	0.030035	0.003605	0.00167	0.000388	0.000853	0.000182	0.00019	0.000126	0.000733	0.000443	0.000201	0.0004	0.000269	0.001256	0.000204
122.68	0.018089	0.000987	0.002396	0.002152	0.023461	0.008	0.015211	0.001746	0.000272	0.0013	0.031849	0.003186	0.001608	0.000392	0.000892	0.000178	0.00019	0.000115	0.000725	0.000574	0.000193	0.000356	0.000279	0.001269	0.000197
122.924	0.017606	0.000962	0.002354	0.002299	0.022499	0.007087	0.015226	0.001852	0.000274	0.001024	0.031479	0.003141	0.001609	0.000349	0.001006	0.000225	0.000197	0.000129	0.000721	0.000479	0.00021	0.00033	0.000289	0.001311	0.000214
123.169	0.019435	0.000954	0.002759	0.002239	0.023031	0.008018	0.016992	0.002019	0.000287	0.001149	0.027703	0.002869	0.001404	0.000368	0.001029	0.000235	0.000193	0.000111	0.000786	0.000524	0.000218	0.000376	0.000275	0.001304	0.000197
123.413	0.020327	0.000944	0.002801	0.002045	0.02419	0.008189	0.017897	0.002021	0.000342	0.001157	0.024818	0.002963	0.001622	0.000335	0.000962	0.000213	0.000184	0.00011	0.000763	0.000512	0.000241	0.000351	0.000272	0.001281	0.0002
123.657	0.019366	0.000863	0.002508	0.002111	0.024572	0.007838	0.017861	0.001879	0.000332	0.001166	0.023509	0.002945	0.001763	0.00032	0.000833	0.000221	0.000227	0.000108	0.000724	0.000434	0.000225	0.00037	0.000272	0.00133	0.000206
123.901	0.018608	0.000876	0.002461	0.002189	0.026012	0.008647	0.018214	0.001983	0.000336	0.001387	0.021809	0.002726	0.00166	0.000342	0.000687	0.000237	0.000196	0.000105	0.00078	0.000421	0.000255	0.000344	0.000287	0.001304	0.000196
124.145	0.024794	0.000829	0.00249	0.002031	0.025255	0.008467	0.018662	0.001898	0.000327	0.001623	0.024023	0.002894	0.002044	0.000335	0.000718	0.000235	0.000219	9.9187e-05	0.000812	0.000491	0.000242	0.000296	0.000268	0.001261	0.00019
124.389	0.028077	0.000835	0.002263	0.002002	0.026536	0.00836	0.019726	0.001933	0.00033	0.001773	0.026257	0.003298	0.002276	0.000317	0.000733	0.000218	0.000223	9.3659e-05	0.000691	0.000421	0.000237	0.000329	0.000274	0.001178	0.000175
124.633	0.028281	0.000965	0.002528	0.002021	0.023724	0.008227	0.02019	0.001993	0.000318	0.001928	0.022812	0.003347	0.002073	0.000349	0.000767	0.000234	0.00023	0.000102	0.000768	0.000457	0.000265	0.000371	0.000262	0.001368	0.000185
124.878	0.023486	0.001052	0.002358	0.001956	0.024349	0.009792	0.020543	0.002002	0.000297	0.001829	0.024098	0.003161	0.00213	0.000335	0.000844	0.000209	0.000222	0.000101	0.000757	0.000453	0.000254	0.000366	0.000246	0.001623	0.0002
125.122	0.017413	0.000865	0.002509	0.001918	0.022951	0.009427	0.021021	0.001848	0.000299	0.001636	0.026694	0.002487	0.002055	0.000361	0.00075	0.00022	0.000244	0.000102	0.000716	0.000513	0.000195	0.000359	0.000251	0.001667	0.000191
125.366	0.015386	0.000818	0.002628	0.001937	0.021004	0.009432	0.020184	0.001759	0.000269	0.001541	0.026895	0.002418	0.002207	0.000341	0.00086	0.000196	0.000221	9.9162e-05	0.000821	0.000491	0.000237	0.000351	0.00024	0.001656	0.000182
125.61	0.017901	0.000808	0.002501	0.002008	0.019878	0.009042	0.01904	0.001804	0.000262	0.001617	0.025879	0.002637	0.002287	0.000356	0.000922	0.000182	0.000224	9.5932e-05	0.000791	0.000499	0.000213	0.000324	0.000266	0.001549	0.000169
125.854	0.017082	0.000933	0.002238	0.002018	0.016993	0.008733	0.019853	0.001697	0.00026	0.001497	0.025508	0.002614	0.002331	0.000341	0.000816	0.000191	0.000213	9.4497e-05	0.000852	0.000476	0.000193	0.000326	0.00027	0.001505	0.000193
126.098	0.014007	0.00092	0.001958	0.001977	0.016356	0.009059	0.019109	0.001554	0.000245	0.001328	0.023622	0.002703	0.002148	0.000337	0.000784	0.000194	0.000225	0.000106	0.000826	0.000476	0.000228	0.000353	0.000236	0.001507	0.000189
126.343	0.013352	0.000859	0.002182	0.002019	0.017024	0.008826	0.017768	0.001532	0.000246	0.00133	0.023053	0.002561	0.001998	0.000298	0.000692	0.000231	0.000202	0.000116	0.000752	0.000447	0.000251	0.000337	0.000261	0.001466	0.000193
126.587	0.01779	0.000839	0.002279	0.001948	0.017238	0.008851	0.018037	0.001573	0.000243	0.00129	0.023892	0.002355	0.002094	0.000302	0.000638	0.000243	0.00022	0.00012	0.000756	0.00047	0.000308	0.000343	0.000259	0.001262	0.000162
126.831	0.022353	0.000804	0.00212	0.001892	0.018003	0.008409	0.017346	0.001563	0.000247	0.00122	0.02295	0.002312	0.00191	0.000309	0.000673	0.000256	0.000213	0.000104	0.000676	0.000464	0.000301	0.000337	0.000246	0.001243	0.000184
127.075	0.023796	0.000947	0.002038	0.001796	0.018966	0.00708	0.018195	0.001685	0.000266	0.001127	0.022821	0.002292	0.001877	0.000325	0.000741	0.000254	0.000225	9.8442e-05	0.000729	0.000405	0.000245	0.000344	0.000235	0.001339	0.000176
127.319	0.02536	0.000799	0.002191	0.001816	0.020112	0.008107	0.018174	0.001749	0.000271	0.001056	0.021589	0.002566	0.001887	0.000317	0.00075	0.000283	0.000198	0.000111	0.000828	0.000408	0.000265	0.000318	0.000269	0.001293	0.000178
127.563	0.022281	0.000783	0.002251	0.001735	0.021542	0.008383	0.018947	0.001814	0.000299	0.001218	0.024519	0.002616	0.00193	0.00033	0.000643	0.000285	0.000202	0.000111	0.000662	0.000365	0.000275	0.000304	0.000263	0.001423	0.000172
127.807	0.018273	0.000898	0.002198	0.001647	0.021323	0.00846	0.018412	0.002078	0.000309	0.001495	0.025892	0.003034	0.002072	0.000332	0.000595	0.000296	0.000196	0.000111	0.000696	0.00043	0.000237	0.000275	0.00027	0.001433	0.000169
128.051	0.014513	0.000821	0.002307	0.001572	0.023465	0.008545	0.016374	0.001954	0.000285	0.001338	0.024726	0.00296	0.002169	0.00038	0.000605	0.000268	0.000193	9.5558e-05	0.000801	0.000376	0.000254	0.000301	0.000254	0.00136	0.000182
128.296	0.01337	0.000835	0.002506	0.001497	0.02139	0.007627	0.017657	0.002003	0.000264	0.001443	0.024348	0.0026	0.00174	0.00036	0.000598	0.000253	0.000184	9.0669e-05	0.00077	0.000386	0.000256	0.000322	0.00024	0.001645	0.000169
128.54	0.012429	0.00081	0.002482	0.001662	0.023562	0.007339	0.016977	0.002132	0.00025	0.001739	0.025177	0.002848	0.001723	0.00037	0.000626	0.000242	0.000175	8.9508e-05	0.00073	0.00041	0.000251	0.000359	0.000249	0.001527	0.000184
128.784	0.011388	0.000903	0.001958	0.001743	0.021512	0.008322	0.017236	0.002085	0.000238	0.001629	0.029328	0.002626	0.001439	0.000344	0.000665	0.000255	0.00018	0.000101	0.000786	0.000457	0.000207	0.000341	0.000247	0.001455	0.00016
129.028	0.015046	0.00085	0.001857	0.001686	0.022573	0.008449	0.016019	0.002022	0.000244	0.001464	0.030218	0.002779	0.001407	0.000333	0.000687	0.000249	0.000179	0.0001	0.00079	0.00043	0.000216	0.000294	0.000242	0.001499	0.000158
129.272	0.020027	0.000834	0.002039	0.001775	0.020563	0.007963	0.015343	0.001968	0.000244	0.001585	0.027624	0.003037	0.001473	0.000329	0.000678	0.000229	0.000172	9.481e-05	0.000839	0.000473	0.000207	0.000326	0.00023	0.001212	0.000161
129.516	0.02553	0.000899	0.002386	0.001667	0.021037	0.007496	0.014369	0.001892	0.000264	0.001569	0.031661	0.002754	0.001749	0.000346	0.00062	0.000239	0.000194	0.000119	0.000784	0.000486	0.000185	0.000319	0.000269	0.001365	0.000167
129.76	0.030712	0.000913	0.002319	0.001718	0.019679	0.00787	0.014199	0.001962	0.000245	0.001457	0.027183	0.003043	0.001798	0.000308	0.000728	0.000233	0.000183	0.000102	0.000837	0.000418	0.00018	0.000321	0.000248	0.00124	0.000151
130.005	0.029765	0.000933	0.002125	0.001637	0.019366	0.007621	0.014085	0.001684	0.000264	0.001292	0.024198	0.002576	0.001696	0.000301	0.000975	0.000245	0.000193	9.904e-05	0.00087	0.000477	0.000168	0.000316	0.000252	0.00107	0.000153
130.249	0.028556	0.000936	0.002128	0.00154	0.018621	0.008275	0.012874	0.001672	0.00023	0.001142	0.023149	0.002743	0.001547	0.000294	0.000986	0.000217	0.000181	0.000111	0.000823	0.000396	0.00017	0.000347	0.000245	0.00126	0.000143
130.493	0.020567	0.00103	0.001989	0.001486	0.018829	0.007969	0.013282	0.001546	0.000231	0.000878	0.023399	0.002748	0.001644	0.00031	0.000821	0.000203	0.000178	0.000115	0.000912	0.000411	0.000191	0.000311	0.000261	0.001067	0.00015
130.737	0.014106	0.001058	0.001951	0.001606	0.018755	0.007971	0.013545	0.001464	0.000236	0.000545	0.01853	0.003069	0.001557	0.000297	0.000724	0.000192	0.000188	0.000113	0.000837	0.000487	0.000218	0.000333	0.000258	0.001041	0.000169
130.981	0.013099	0.000947	0.002202	0.001515	0.018767	0.007374	0.012844	0.001574	0.000248	0.000586	0.017697	0.002886	0.001341	0.000305	0.000719	0.000183	0.000174	9.8746e-05	0.000852	0.000398	0.000198	0.000327	0.000241	0.00102	0.000156
131.225	0.012585	0.00087	0.002167	0.001426	0.019063	0.007672	0.012487	0.001432	0.000248	0.000653	0.017064	0.002859	0.0013	0.00029	0.000903	0.000196	0.000177	8.9738e-05	0.000896	0.000454	0.000218	0.000298	0.000238	0.001022	0.000147
131.469	0.015433	0.000801	0.002296	0.001416	0.021019	0.007632	0.013367	0.001586	0.000249	0.000592	0.019154	0.002681	0.00134	0.000278	0.000871	0.00019	0.000184	0.000102	0.0009	0.000486	0.000215	0.000293	0.000239	0.00119	0.000147
131.714	0.018243	0.000905	0.002387	0.001428	0.02069	0.007163	0.014174	0.001544	0.000235	0.000648	0.017216	0.002253	0.001471	0.000275	0.000745	0.000194	0.000177	0.000105	0.000812	0.000444	0.000229	0.00029	0.000256	0.001235	0.000147
131.958	0.022224	0.000854	0.002356	0.001491	0.022534	0.009027	0.01304	0.001536	0.000243	0.000983	0.019715	0.00243	0.001614	0.000276	0.00067	0.000202	0.000166	0.000115	0.000838	0.000424	0.000229	0.000319	0.000231	0.001063	0.000138
132.202	0.020458	0.001008	0.002272	0.001543	0.021043	0.008675	0.014703	0.001549	0.000278	0.001207	0.019913	0.002405	0.001541	0.000276	0.000638	0.000207	0.000165	0.000101	0.000736	0.000451	0.000226	0.000318	0.000213	0.001109	0.000155
132.446	0.01888	0.000906	0.002433	0.001516	0.021331	0.007374	0.014532	0.001543	0.000287	0.001238	0.020966	0.002349	0.001413	0.000277	0.000659	0.000221	0.000163	9.6008e-05	0.000741	0.000416	0.00021	0.000309	0.000221	0.001113	0.000157
132.69	0.01612	0.0008	0.002673	0.001446	0.020311	0.007653	0.016588	0.001669	0.000245	0.001461	0.022243	0.002192	0.001443	0.000289	0.000644	0.000219	0.00015	0.000107	0.000845	0.000508	0.000205	0.000295	0.000251	0.001086	0.000146
132.934	0.013776	0.000747	0.002437	0.001404	0.019217	0.007127	0.014809	0.001787	0.000239	0.001856	0.022394	0.002353	0.001517	0.00029	0.000657	0.000226	0.000141	0.000105	0.000784	0.000446	0.000211	0.00026	0.000253	0.001165	0.000135
133.178	0.011522	0.00088	0.002486	0.001354	0.019316	0.006511	0.016157	0.001696	0.000229	0.001699	0.020139	0.002526	0.001547	0.000229	0.000722	0.000214	0.000145	0.000107	0.000727	0.000443	0.000189	0.000278	0.000226	0.001269	0.000149
133.423	0.011044	0.000918	0.002515	0.001276	0.01895	0.007001	0.015946	0.001684	0.000231	0.001607	0.018173	0.002443	0.001826	0.000267	0.000814	0.000203	0.000143	8.8429e-05	0.000822	0.000398	0.000225	0.000322	0.000224	0.001141	0.000147
133.667	0.01148	0.000915	0.002092	0.00129	0.019122	0.006822	0.015021	0.00165	0.000213	0.001737	0.016674	0.00246	0.001773	0.000238	0.000705	0.000224	0.000141	9.6261e-05	0.000774	0.000432	0.000179	0.000343	0.000242	0.001005	0.000141
133.911	0.011979	0.000897	0.002205	0.001317	0.018494	0.006196	0.015682	0.00169	0.000212	0.001419	0.015854	0.002235	0.001621	0.000243	0.000651	0.000215	0.000149	9.8347e-05	0.000733	0.000361	0.000206	0.000293	0.000243	0.000962	0.000144
134.155	0.012955	0.000921	0.002336	0.001304	0.019735	0.006023	0.014554	0.001635	0.000206	0.001245	0.014835	0.002503	0.001734	0.000248	0.000592	0.000221	0.000145	9.1936e-05	0.000817	0.000389	0.000192	0.000298	0.00024	0.001067	0.000128
134.399	0.012748	0.000966	0.002235	0.001301	0.019661	0.00569	0.015586	0.001805	0.000251	0.001386	0.019126	0.00257	0.001746	0.000237	0.000768	0.000233	0.000153	8.6371e-05	0.000763	0.000361	0.000168	0.00034	0.000238	0.00127	0.000136
134.643	0.014884	0.000944	0.002289	0.00129	0.019476	0.005815	0.01471	0.001776	0.000216	0.001003	0.019612	0.002553	0.00167	0.000259	0.000825	0.000229	0.00015	9.6864e-05	0.000707	0.000385	0.000194	0.00031	0.000242	0.001266	0.000147
134.887	0.016808	0.000935	0.002225	0.001196	0.019384	0.006405	0.015034	0.001781	0.000208	0.00062	0.01771	0.002556	0.001437	0.000286	0.000802	0.000227	0.000147	9.7657e-05	0.000699	0.000385	0.000158	0.000318	0.000232	0.001105	0.000165
135.131	0.018616	0.000807	0.002227	0.001218	0.018333	0.006415	0.015924	0.001821	0.000242	0.000999	0.017849	0.002176	0.001458	0.000275	0.000719	0.000231	0.00016	9.4572e-05	0.00074	0.000417	0.000165	0.000309	0.00021	0.001058	0.000152
135.376	0.02107	0.000727	0.002187	0.001325	0.01737	0.005834	0.016007	0.001786	0.000233	0.001344	0.019758	0.002117	0.001414	0.000268	0.000693	0.000212	0.000156	8.7098e-05	0.000719	0.000452	0.000147	0.000327	0.00022	0.001052	0.000152
135.62	0.020021	0.00081	0.002409	0.001328	0.016321	0.005754	0.016366	0.001677	0.000195	0.001239	0.02224	0.002389	0.001798	0.000271	0.000636	0.000201	0.00017	0.000104	0.000754	0.000479	0.000183	0.000313	0.000211	0.001073	0.00015
135.864	0.017093	0.000745	0.002186	0.001337	0.016455	0.006296	0.0166	0.001681	0.00017	0.001406	0.025385	0.002614	0.00174	0.000296	0.000596	0.000183	0.000149	9.8101e-05	0.000822	0.00058	0.000201	0.000302	0.00022	0.001079	0.000158
136.108	0.014745	0.000657	0.002175	0.00128	0.016183	0.006034	0.017169	0.001667	0.000184	0.002235	0.024558	0.002903	0.001443	0.000243	0.000645	0.000184	0.000147	9.3037e-05	0.000794	0.000546	0.000182	0.000306	0.000203	0.00105	0.000166
136.352	0.016182	0.000686	0.002324	0.001248	0.017034	0.005935	0.016939	0.001447	0.000201	0.002176	0.023397	0.002606	0.00138	0.000253	0.000533	0.000184	0.000155	9.5238e-05	0.000758	0.000614	0.000213	0.000301	0.000212	0.000995	0.000155
136.596	0.017772	0.00072	0.00241	0.001362	0.017794	0.005349	0.0182	0.001353	0.000189	0.001381	0.023046	0.002795	0.001368	0.000252	0.000479	0.000186	0.000156	9.717e-05	0.000731	0.000599	0.000207	0.000338	0.000206	0.000948	0.00014
136.84	0.0176	0.000721	0.002658	0.001426	0.018774	0.006043	0.01815	0.001333	0.000205	0.00138	0.021518	0.002732	0.00138	0.000246	0.00068	0.000208	0.000152	0.000106	0.00076	0.000593	0.000184	0.000283	0.000214	0.00103	0.000154
137.085	0.017876	0.000713	0.002476	0.001305	0.019395	0.005715	0.018311	0.001383	0.00022	0.001691	0.02021	0.002544	0.001462	0.000238	0.000633	0.000192	0.000139	9.8246e-05	0.000667	0.00065	0.000166	0.000288	0.000203	0.000892	0.000142
137.329	0.018932	0.000703	0.002588	0.001303	0.020313	0.005893	0.018797	0.001282	0.000189	0.001228	0.014671	0.002633	0.001368	0.000226	0.000508	0.000175	0.000156	9.9623e-05	0.000639	0.000467	0.000178	0.000322	0.000206	0.000973	0.000142
137.573	0.020565	0.000681	0.00228	0.001363	0.018542	0.005756	0.017027	0.001154	0.000219	0.000893	0.013936	0.002591	0.001391	0.000217	0.000565	0.000189	0.000152	9.387e-05	0.000689	0.00064	0.00021	0.000305	0.000196	0.000884	0.000135
137.817	0.021147	0.00074	0.002337	0.001281	0.020019	0.006003	0.017615	0.001263	0.00023	0.001154	0.014067	0.002748	0.001456	0.00023	0.00061	0.000208	0.000136	9.4526e-05	0.000669	0.00048	0.00018	0.000314	0.000205	0.001054	0.000133
138.061	0.019905	0.000817	0.002211	0.00117	0.017593	0.006593	0.017056	0.0012	0.000197	0.001367	0.012712	0.002452	0.001376	0.000227	0.000777	0.000183	0.000146	8.9882e-05	0.000718	0.000509	0.000197	0.000299	0.000224	0.000954	0.00013
138.305	0.01571	0.000795	0.002359	0.00121	0.018164	0.006324	0.017134	0.001284	0.000189	0.001185	0.015291	0.002313	0.001351	0.000194	0.000728	0.00019	0.000155	9.5118e-05	0.000752	0.000504	0.000214	0.000281	0.000203	0.000987	0.000133
138.549	0.011736	0.000812	0.002328	0.001242	0.017114	0.006265	0.016606	0.001431	0.000197	0.001039	0.017509	0.002515	0.001284	0.000212	0.000672	0.000209	0.00014	8.6525e-05	0.000689	0.000479	0.000213	0.000313	0.000201	0.001118	0.000141
138.794	0.011437	0.000868	0.002148	0.001292	0.017422	0.005762	0.016388	0.001386	0.000176	0.001122	0.019429	0.002275	0.00146	0.000215	0.000743	0.000195	0.000133	8.6981e-05	0.000746	0.000464	0.000223	0.000341	0.000185	0.001084	0.000136
139.038	0.013468	0.000778	0.002522	0.001219	0.016261	0.005544	0.017767	0.001484	0.000167	0.001086	0.020107	0.002577	0.001402	0.000211	0.000873	0.00021	0.000144	9.9241e-05	0.000707	0.00041	0.000188	0.000315	0.000205	0.001092	0.000114
139.282	0.015388	0.000539	0.002195	0.001182	0.015953	0.005918	0.017645	0.001485	0.000188	0.000916	0.022998	0.002856	0.001475	0.00023	0.000724	0.000207	0.000137	9.389e-05	0.000721	0.000415	0.000221	0.000281	0.000197	0.001252	0.00014
139.526	0.015604	0.000571	0.002264	0.001178	0.016769	0.005905	0.018429	0.001471	0.000195	0.001061	0.022524	0.002626	0.00142	0.000207	0.000645	0.000203	0.000115	9.609e-05	0.000734	0.000475	0.000197	0.000302	0.000199	0.001097	0.000128
139.77	0.016417	0.000643	0.002089	0.001093	0.016469	0.005878	0.017897	0.00149	0.000184	0.00116	0.021118	0.00231	0.001422	0.000217	0.000637	0.00024	0.000143	8.9363e-05	0.000785	0.000449	0.000174	0.000291	0.000206	0.001155	0.000112
140.014	0.014119	0.000666	0.00237	0.00101	0.016531	0.006738	0.019292	0.001556	0.000187	0.001285	0.019086	0.0026	0.0014	0.000196	0.000667	0.000246	0.000118	8.6821e-05	0.000805	0.000449	0.000218	0.0003	0.000192	0.001111	0.000129
140.258	0.015042	0.000612	0.00207	0.001123	0.016005	0.006492	0.019707	0.001605	0.000188	0.001589	0.015578	0.002892	0.001503	0.000204	0.000645	0.000257	0.000132	9.3354e-05	0.000726	0.000471	0.000194	0.000294	0.000189	0.001282	0.000123
140.503	0.012332	0.000693	0.001897	0.00114	0.015459	0.006015	0.019472	0.001428	0.000191	0.0018	0.012947	0.002673	0.001492	0.000231	0.000729	0.000208	0.000118	9.4526e-05	0.00082	0.00041	0.000162	0.000296	0.000191	0.001267	0.000133
140.747	0.011304	0.000754	0.001955	0.001111	0.015008	0.005859	0.019974	0.001406	0.000191	0.001599	0.01233	0.002774	0.00161	0.000222	0.000847	0.000193	0.00013	0.000101	0.00074	0.000378	0.00016	0.000309	0.000195	0.001209	0.000133
140.991	0.010016	0.000839	0.002093	0.001006	0.014658	0.007082	0.019144	0.001334	0.00019	0.001537	0.012522	0.002574	0.001506	0.000208	0.000646	0.000199	0.00013	9.3978e-05	0.000822	0.000368	0.000166	0.000324	0.000174	0.001247	0.000126
141.235	0.008972	0.000756	0.002118	0.001019	0.015745	0.006854	0.019545	0.00134	0.000192	0.001521	0.013112	0.00237	0.001525	0.000219	0.000632	0.000211	0.000119	9.043e-05	0.00087	0.000359	0.000179	0.000283	0.000171	0.001081	0.000121
141.479	0.009062	0.000727	0.002241	0.001038	0.016614	0.005936	0.018013	0.001359	0.000168	0.001155	0.01366	0.002398	0.001541	0.000199	0.00059	0.000172	0.00013	9.2007e-05	0.000866	0.000401	0.00019	0.000263	0.000172	0.001119	0.00013
141.723	0.010384	0.000693	0.002064	0.001112	0.017398	0.005893	0.016804	0.001376	0.00017	0.000987	0.018185	0.002343	0.001186	0.00021	0.000584	0.000156	0.000135	9.7216e-05	0.000754	0.00038	0.000227	0.000266	0.000198	0.00117	0.000139
141.967	0.011179	0.000745	0.002103	0.001059	0.018808	0.005893	0.01677	0.001344	0.000185	0.001109	0.01878	0.002378	0.001317	0.000206	0.000626	0.000188	0.000127	9.4986e-05	0.000809	0.000387	0.000174	0.000281	0.000195	0.001081	0.000129
142.212	0.009785	0.000857	0.002057	0.000942	0.019053	0.005062	0.015793	0.001278	0.000183	0.001041	0.018674	0.002158	0.001506	0.000206	0.000549	0.000185	0.000138	9.0507e-05	0.000807	0.000406	0.000175	0.000313	0.000179	0.001138	0.000121
142.456	0.009085	0.000818	0.002069	0.00095	0.020282	0.00518	0.015653	0.001344	0.000186	0.001062	0.01963	0.001992	0.001495	0.000224	0.000497	0.000202	0.000134	8.6501e-05	0.000819	0.000348	0.000226	0.000299	0.000209	0.001025	0.000119
142.7	0.008563	0.000745	0.002008	0.000932	0.019201	0.005721	0.01461	0.001531	0.000151	0.001293	0.0189	0.00206	0.00131	0.000213	0.000589	0.00022	0.00013	7.4498e-05	0.000824	0.000375	0.00017	0.00028	0.000224	0.000938	0.000117
142.944	0.010889	0.000696	0.002459	0.001023	0.019976	0.005856	0.01545	0.001549	0.000166	0.000854	0.015768	0.001883	0.001209	0.000205	0.000605	0.000223	0.000134	7.8027e-05	0.000803	0.000386	0.000165	0.000267	0.000178	0.001089	0.000112
143.188	0.011635	0.000638	0.002386	0.000995	0.018445	0.005464	0.016673	0.001671	0.000162	0.000623	0.015303	0.002098	0.001319	0.000187	0.000481	0.000211	0.000142	8.9206e-05	0.000849	0.000383	0.000195	0.000285	0.000186	0.000939	0.000123
143.432	0.011842	0.000631	0.001889	0.001038	0.01768	0.004458	0.016799	0.001863	0.000168	0.00091	0.015218	0.002531	0.001385	0.000196	0.000502	0.000238	0.000137	8.2118e-05	0.000826	0.000424	0.000185	0.000269	0.000189	0.000938	0.000112
143.676	0.010289	0.000631	0.002047	0.000921	0.016448	0.004928	0.017426	0.002052	0.000173	0.001001	0.015859	0.002407	0.001353	0.000224	0.000501	0.000219	0.000121	0.000102	0.00078	0.000371	0.000169	0.000319	0.000176	0.000938	0.000112
143.921	0.009682	0.000521	0.002339	0.000986	0.015441	0.005843	0.017474	0.001959	0.000166	0.000623	0.015496	0.002116	0.001425	0.000201	0.000545	0.000197	0.000131	9.5008e-05	0.000733	0.000506	0.000187	0.000329	0.000161	0.000934	0.0001
144.165	0.009156	0.000533	0.001872	0.000923	0.014282	0.005728	0.020068	0.001837	0.000144	0.000734	0.014165	0.002507	0.001516	0.000195	0.000562	0.0002	0.000126	9.6122e-05	0.000785	0.000374	0.000156	0.000303	0.000165	0.001065	9.2491e-05
144.409	0.010103	0.000667	0.00203	0.000951	0.013296	0.00624	0.01994	0.001694	0.00015	0.001295	0.012678	0.002704	0.001391	0.0002	0.000605	0.000205	0.000129	9.1303e-05	0.000812	0.000413	0.000139	0.000258	0.000182	0.001067	9.2813e-05
144.653	0.011048	0.000674	0.002029	0.000995	0.013879	0.005262	0.021029	0.001637	0.000161	0.001441	0.013895	0.00246	0.00133	0.000203	0.00055	0.000224	0.000119	9.2128e-05	0.000805	0.00047	0.000161	0.000284	0.000176	0.000969	9.4024e-05
144.897	0.011462	0.000658	0.001886	0.001026	0.013283	0.005297	0.020831	0.001614	0.000169	0.001338	0.013702	0.002578	0.001294	0.000171	0.000546	0.000232	0.000134	8.7311e-05	0.000789	0.000415	0.000146	0.000307	0.000174	0.001038	0.0001
145.141	0.012668	0.000669	0.00188	0.000992	0.013094	0.005489	0.021621	0.001604	0.000151	0.001717	0.013814	0.002581	0.001128	0.000183	0.000539	0.000235	0.000114	9.3823e-05	0.000815	0.000442	0.000134	0.000259	0.000184	0.000951	9.958e-05
145.385	0.013108	0.000604	0.001796	0.000988	0.01436	0.00585	0.021642	0.001548	0.000172	0.002105	0.014867	0.002277	0.001195	0.000184	0.000505	0.000228	0.000117	9.7335e-05	0.000782	0.000506	0.000145	0.000281	0.000176	0.001014	9.8077e-05
145.63	0.013534	0.000646	0.001987	0.001044	0.014473	0.005003	0.020994	0.001483	0.000157	0.001635	0.014318	0.002649	0.001416	0.000186	0.000455	0.000229	0.000113	9.9081e-05	0.000722	0.000473	0.000142	0.000289	0.00016	0.000976	0.000103
145.874	0.011859	0.000724	0.001884	0.001055	0.014981	0.005328	0.020397	0.001537	0.000162	0.001028	0.014614	0.002746	0.001267	0.000194	0.000497	0.000204	0.000124	8.7214e-05	0.000684	0.000492	0.000112	0.000255	0.000178	0.000896	0.000104
146.118	0.009374	0.000671	0.002016	0.001024	0.014656	0.005979	0.019395	0.001552	0.000154	0.00101	0.016857	0.002618	0.001182	0.000177	0.000507	0.000206	0.000109	9.0575e-05	0.000682	0.00047	0.000125	0.00026	0.000184	0.000956	0.000105
146.362	0.006766	0.000605	0.002198	0.001006	0.015046	0.00555	0.018929	0.001647	0.000127	0.001003	0.01503	0.002286	0.001227	0.000208	0.000489	0.000223	0.000112	8.7348e-05	0.000784	0.00054	0.000126	0.000253	0.000166	0.000881	9.6637e-05
146.606	0.006152	0.000643	0.001971	0.001075	0.013968	0.005353	0.018592	0.00169	0.000126	0.000829	0.016111	0.002104	0.001263	0.000201	0.000461	0.000239	0.000102	0.000102	0.00074	0.000461	0.000142	0.000294	0.000159	0.000789	0.000101
146.85	0.006732	0.000632	0.001941	0.001004	0.013733	0.005138	0.018657	0.001691	0.000133	0.000772	0.015744	0.002488	0.001347	0.000197	0.000461	0.000261	0.000109	9.8845e-05	0.000815	0.00042	0.000135	0.000297	0.00018	0.000854	9.8781e-05
147.094	0.007873	0.000706	0.001801	0.001027	0.011911	0.004924	0.019487	0.001629	0.000134	0.000958	0.015974	0.002312	0.001338	0.000175	0.000416	0.000226	0.0001	9.8354e-05	0.000862	0.000445	0.00015	0.000274	0.000175	0.000779	0.000117
147.339	0.008635	0.000846	0.002115	0.001104	0.011201	0.004812	0.019604	0.001618	0.000137	0.001099	0.016532	0.002158	0.001107	0.000185	0.000465	0.000238	0.000101	9.5148e-05	0.000825	0.000431	0.000144	0.000254	0.000158	0.000889	0.000118
147.583	0.009003	0.000805	0.002104	0.001037	0.01062	0.004524	0.020219	0.001566	0.000141	0.001073	0.014724	0.002603	0.001181	0.000169	0.000555	0.00025	0.000109	9.9922e-05	0.00088	0.000466	0.000152	0.000266	0.000172	0.000759	0.000108
147.827	0.006851	0.000807	0.001947	0.000987	0.011566	0.004768	0.019295	0.001478	0.000143	0.00099	0.012578	0.002534	0.001381	0.000179	0.000612	0.000232	9.3108e-05	9.3086e-05	0.000876	0.000419	0.000165	0.000265	0.000172	0.00078	0.000104
148.071	0.009314	0.000755	0.002278	0.000979	0.011756	0.004611	0.019039	0.001401	0.000136	0.001102	0.011877	0.002403	0.001334	0.000206	0.000617	0.00024	8.6404e-05	9.8926e-05	0.000783	0.000431	0.000186	0.000276	0.000166	0.000899	0.0001
148.315	0.012393	0.000657	0.002233	0.00097	0.012211	0.004453	0.018875	0.001294	0.000137	0.001054	0.014395	0.002629	0.001252	0.00019	0.000587	0.000232	0.000102	9.2291e-05	0.000715	0.000535	0.000192	0.000235	0.000156	0.000743	0.000102
148.559	0.013087	0.000591	0.002093	0.000957	0.013073	0.004122	0.020029	0.001172	0.000144	0.000823	0.013761	0.002358	0.00129	0.000168	0.000615	0.000211	9.4077e-05	8.4497e-05	0.000716	0.000483	0.000177	0.000265	0.000155	0.000949	0.000103
148.803	0.013231	0.000601	0.002084	0.00092	0.01347	0.004601	0.020432	0.001206	0.000133	0.000811	0.012153	0.002377	0.001247	0.000164	0.00063	0.000201	9.2316e-05	8.7348e-05	0.000676	0.000449	0.000157	0.000272	0.000176	0.000897	0.000104
149.048	0.01157	0.000573	0.002356	0.000964	0.01345	0.004318	0.021443	0.001356	0.000127	0.000725	0.012788	0.002369	0.001431	0.000156	0.000606	0.000214	9.0888e-05	9.6339e-05	0.000805	0.000454	0.000185	0.000263	0.000154	0.000777	9.6711e-05
149.292	0.010676	0.000606	0.002004	0.000909	0.013691	0.004133	0.022126	0.001313	0.00012	0.000599	0.012669	0.001978	0.001441	0.000182	0.000564	0.00019	8.9308e-05	9.0296e-05	0.000764	0.000505	0.000176	0.000291	0.00015	0.000838	9.8219e-05
149.536	0.00982	0.000516	0.001939	0.000909	0.014059	0.004514	0.021611	0.001281	0.000124	0.00073	0.011755	0.002189	0.001267	0.000182	0.000569	0.000201	9.5578e-05	0.000104	0.000775	0.000415	0.000162	0.00029	0.000176	0.000723	9.1396e-05
149.78	0.010812	0.001095	0.004337	0.000962	0.013296	0.006092	0.022982	0.001493	0.000122	0.000862	0.01079	0.002219	0.001293	0.000179	0.000585	0.000219	9.3678e-05	0.000108	0.000766	0.000575	0.000164	0.000256	0.00019	0.000902	0.000101
150.024	0.018949	0.004232	0.01127	0.000923	0.014709	0.013129	0.029196	0.002518	0.000124	0.000818	0.011648	0.002353	0.001103	0.000235	0.000638	0.000241	0.00019	0.00025	0.000713	0.000439	0.000138	0.000268	0.000333	0.001027	0.000132
150.268	0.007729	0.000983	0.002569	0.000944	0.012548	0.006019	0.024518	0.001623	0.000121	0.000855	0.013294	0.002644	0.001188	0.000202	0.000616	0.000251	0.00013	0.000141	0.000846	0.000504	0.000157	0.000276	0.000234	0.001097	0.000123
150.512	0.007011	0.000605	0.001952	0.000876	0.011311	0.00453	0.021822	0.001462	0.000131	0.000959	0.010749	0.002313	0.001158	0.000172	0.000606	0.000242	9.0275e-05	9.9465e-05	0.000824	0.000497	0.000184	0.000291	0.000172	0.000962	0.000105
150.756	0.008255	0.000639	0.001856	0.000901	0.010607	0.005307	0.022641	0.001315	0.000124	0.001003	0.009778	0.002247	0.001156	0.000167	0.000604	0.00023	9.5822e-05	9.8148e-05	0.000714	0.000452	0.000163	0.000288	0.000177	0.000881	0.000106
151.001	0.009304	0.000718	0.001682	0.000873	0.010504	0.005407	0.021997	0.001181	0.00012	0.001108	0.00946	0.002181	0.001072	0.00016	0.000666	0.000233	9.0981e-05	9.6469e-05	0.000693	0.000519	0.00016	0.000284	0.000166	0.001001	9.4256e-05
151.245	0.009479	0.000687	0.001838	0.000806	0.010836	0.004699	0.020247	0.001105	0.000124	0.001266	0.009477	0.002215	0.001068	0.000168	0.000668	0.000241	0.000103	9.737e-05	0.000758	0.000423	0.000161	0.000289	0.000162	0.000862	9.7027e-05
151.489	0.009651	0.00056	0.002119	0.000817	0.011222	0.004586	0.019263	0.00115	0.000146	0.001441	0.009226	0.002186	0.001262	0.000147	0.000578	0.000259	0.000106	0.000101	0.000793	0.000439	0.000155	0.000267	0.000152	0.001035	9.3684e-05
151.733	0.009019	0.000579	0.001906	0.000839	0.011342	0.005315	0.019256	0.001159	0.000149	0.001564	0.009252	0.002183	0.001365	0.000149	0.000577	0.000262	0.000106	9.0009e-05	0.000758	0.000387	0.000147	0.0003	0.000158	0.000867	9.3284e-05
151.977	0.006921	0.000557	0.002008	0.000826	0.011587	0.004686	0.020672	0.001147	0.000143	0.001644	0.010912	0.002071	0.001374	0.000151	0.000519	0.000238	0.000101	9.6213e-05	0.000712	0.000414	0.000138	0.000265	0.000146	0.000908	9.4712e-05
152.221	0.0068	0.000567	0.002262	0.000842	0.012408	0.004137	0.018886	0.001174	0.000141	0.001561	0.010745	0.00217	0.001178	0.000163	0.000489	0.000241	0.00011	0.000111	0.000687	0.000392	0.000142	0.000255	0.000147	0.000892	9.0853e-05
152.465	0.005767	0.000585	0.001887	0.000862	0.013023	0.00349	0.018417	0.001246	0.000133	0.001425	0.011708	0.002273	0.001284	0.000151	0.000501	0.000211	0.00011	0.000107	0.000663	0.000416	0.00014	0.000283	0.000146	0.000908	7.8805e-05
152.71	0.006654	0.000561	0.001929	0.000871	0.012765	0.004147	0.018007	0.001371	0.000134	0.001441	0.012054	0.002477	0.001407	0.000151	0.000479	0.000216	9.9601e-05	0.000104	0.000742	0.000515	0.000166	0.000269	0.00015	0.000943	9.845e-05
152.954	0.007275	0.000648	0.001977	0.000851	0.012759	0.00442	0.01777	0.001412	0.00012	0.00123	0.01227	0.002353	0.001404	0.000155	0.000407	0.000206	0.000105	0.000101	0.000735	0.000347	0.000169	0.000278	0.000146	0.000989	9.018e-05
153.198	0.007577	0.000575	0.002077	0.000824	0.012398	0.004354	0.017292	0.00144	0.00011	0.0009	0.013406	0.002276	0.00147	0.000145	0.000416	0.000209	0.000106	9.2757e-05	0.000727	0.000477	0.00014	0.000299	0.000149	0.000805	8.4219e-05
153.442	0.009742	0.00053	0.001818	0.000825	0.012145	0.004849	0.017209	0.001499	0.000114	0.000681	0.01112	0.002482	0.001318	0.000139	0.000494	0.000203	9.843e-05	9.4841e-05	0.000748	0.000385	0.000168	0.000304	0.000145	0.000782	8.7665e-05
153.686	0.009911	0.000536	0.001865	0.000795	0.011391	0.00441	0.017915	0.001486	0.000115	0.000571	0.011129	0.002217	0.001226	0.000148	0.000557	0.000192	9.6434e-05	0.000105	0.000715	0.000389	0.000171	0.000294	0.000165	0.000732	9.9019e-05
153.93	0.007113	0.000606	0.00192	0.000816	0.011087	0.00432	0.018965	0.001478	0.000116	0.000615	0.01262	0.002144	0.001426	0.000144	0.000518	0.000209	9.7359e-05	9.1921e-05	0.000727	0.000483	0.000139	0.000262	0.000176	0.000857	8.6079e-05
154.174	0.005633	0.00064	0.002218	0.000782	0.010569	0.004201	0.019148	0.001486	0.000121	0.000758	0.010236	0.002243	0.001384	0.000141	0.00049	0.000195	9.5222e-05	0.000103	0.000703	0.000354	0.000133	0.000294	0.000147	0.000762	9.257e-05
154.418	0.004565	0.000605	0.002206	0.000761	0.010233	0.003776	0.021757	0.001561	0.000115	0.000865	0.00865	0.002353	0.001308	0.000131	0.000518	0.000182	9.4002e-05	0.000108	0.000676	0.00047	0.000147	0.000275	0.000136	0.000689	9.1575e-05
154.663	0.005008	0.000618	0.001881	0.000751	0.010748	0.00492	0.021093	0.001458	0.000123	0.000925	0.00965	0.002238	0.001188	0.000149	0.000613	0.000196	9.0591e-05	0.00011	0.000675	0.000338	0.000138	0.000277	0.000148	0.000896	7.8974e-05
154.907	0.0049	0.000647	0.001849	0.000773	0.011156	0.004384	0.021862	0.001369	0.000102	0.00086	0.010897	0.002386	0.001039	0.000147	0.000565	0.000218	8.207e-05	0.000115	0.00075	0.000387	0.00016	0.000272	0.000146	0.000735	8.6003e-05
155.151	0.005741	0.000683	0.001939	0.000763	0.012441	0.004263	0.0211	0.001566	9.7868e-05	0.000739	0.012315	0.002364	0.001068	0.000144	0.000598	0.000195	8.0398e-05	9.5278e-05	0.000664	0.00032	0.000156	0.000252	0.00014	0.00069	8.4422e-05
155.395	0.005522	0.000623	0.001935	0.00073	0.013041	0.003494	0.021328	0.001535	9.7627e-05	0.000692	0.013457	0.002184	0.001244	0.000152	0.000566	0.000204	8.1132e-05	0.000113	0.000604	0.000345	0.000155	0.000273	0.000133	0.000711	7.6942e-05
155.639	0.004333	0.000638	0.001663	0.000802	0.012966	0.003849	0.021317	0.00145	0.000106	0.000673	0.013877	0.002629	0.001176	0.000149	0.000561	0.000203	7.5695e-05	0.00012	0.000614	0.000282	0.000134	0.000289	0.000127	0.000675	7.9824e-05
155.883	0.003874	0.000628	0.001707	0.00075	0.013561	0.004463	0.020597	0.001358	0.000113	0.000729	0.013734	0.002039	0.00112	0.000159	0.000535	0.000183	7.8159e-05	0.000109	0.000692	0.000317	0.000125	0.000247	0.000135	0.000807	9.2505e-05
156.127	0.005119	0.000731	0.001675	0.000717	0.01321	0.004849	0.02078	0.001344	0.000112	0.000747	0.014192	0.00214	0.001069	0.000155	0.000486	0.000185	8.639e-05	0.000107	0.000711	0.000327	0.000121	0.000253	0.000146	0.000668	8.427e-05
156.372	0.004901	0.00072	0.001651	0.000739	0.013078	0.004103	0.020046	0.001242	0.000111	0.000864	0.01235	0.002018	0.00098	0.000151	0.000461	0.000189	7.4463e-05	9.888e-05	0.000667	0.000317	0.000145	0.000296	0.000137	0.000753	7.187e-05
156.616	0.00437	0.000644	0.001717	0.000699	0.012315	0.004571	0.01947	0.001205	0.000117	0.00099	0.011004	0.002399	0.001033	0.000143	0.000484	0.000163	8.8238e-05	0.000107	0.000638	0.000333	0.000131	0.000287	0.000134	0.000764	8.4202e-05
156.86	0.003952	0.000757	0.001938	0.00074	0.011326	0.003913	0.020203	0.001111	0.000131	0.001063	0.010475	0.00252	0.000991	0.000133	0.000516	0.000178	8.6826e-05	0.000112	0.000675	0.000292	0.000128	0.000255	0.000139	0.000741	8.8714e-05
157.104	0.004272	0.000783	0.001907	0.000763	0.011395	0.004203	0.02103	0.001114	0.000105	0.001133	0.009984	0.002088	0.000981	0.000133	0.000545	0.000204	8.1622e-05	0.000112	0.000648	0.000288	0.000132	0.000274	0.000135	0.000753	8.1857e-05
157.348	0.003414	0.000711	0.001634	0.000684	0.010519	0.004293	0.020962	0.001212	0.0001	0.00105	0.008735	0.002202	0.001044	0.000144	0.000566	0.000219	7.5094e-05	0.000106	0.000724	0.000346	0.000146	0.000277	0.000149	0.000776	8.0967e-05
157.592	0.004528	0.000734	0.001405	0.000668	0.010652	0.004363	0.021023	0.001241	0.000113	0.000896	0.009089	0.002027	0.001172	0.000139	0.000583	0.000227	7.6921e-05	0.000113	0.000761	0.000279	0.000144	0.000256	0.000141	0.000827	8.0477e-05
157.837	0.005877	0.000711	0.001862	0.000646	0.010351	0.004532	0.020745	0.001307	0.000115	0.000749	0.010731	0.002219	0.001098	0.000137	0.00052	0.000231	8.1147e-05	0.000114	0.000668	0.00035	0.000141	0.000237	0.000144	0.000833	8.1652e-05
158.081	0.005948	0.000709	0.001922	0.00063	0.010709	0.004424	0.019663	0.001313	0.000114	0.000638	0.010078	0.002503	0.001023	0.000156	0.000454	0.000243	6.9482e-05	0.000111	0.000687	0.000291	0.000135	0.000264	0.000141	0.000747	7.938e-05
158.325	0.006923	0.00063	0.001556	0.000626	0.010323	0.003933	0.019761	0.001365	9.5934e-05	0.000705	0.009879	0.002357	0.001216	0.000143	0.000553	0.000223	7.0191e-05	0.000117	0.000695	0.000364	0.000131	0.000288	0.00015	0.000862	7.5193e-05
158.569	0.006737	0.000693	0.001684	0.000673	0.010998	0.003608	0.018074	0.001436	0.000104	0.000716	0.009566	0.002227	0.001236	0.000131	0.000661	0.000225	7.4935e-05	0.000133	0.000661	0.000354	0.000134	0.000253	0.000134	0.000847	7.2201e-05
158.813	0.007119	0.000732	0.001595	0.000707	0.011257	0.004137	0.017774	0.001548	0.000111	0.000655	0.01193	0.002068	0.001069	0.000139	0.000571	0.000236	6.7741e-05	0.000115	0.000782	0.000402	0.000147	0.000248	0.000141	0.000736	6.6572e-05
159.057	0.006454	0.000655	0.001897	0.000707	0.011566	0.004331	0.017461	0.001522	0.000106	0.000589	0.011924	0.001977	0.001166	0.000134	0.000559	0.000212	6.3283e-05	0.000119	0.000781	0.000359	0.000143	0.000239	0.000148	0.00081	7.2166e-05
159.301	0.00615	0.000639	0.00168	0.000656	0.011714	0.004296	0.016888	0.001433	9.9559e-05	0.000654	0.009884	0.002059	0.001172	0.000111	0.000549	0.000198	7.5515e-05	0.000125	0.000712	0.00035	0.00015	0.000236	0.000135	0.000878	7.8894e-05
159.546	0.004222	0.000609	0.001628	0.000615	0.011617	0.003805	0.016859	0.00142	9.9295e-05	0.000674	0.009077	0.001607	0.001078	0.000135	0.000523	0.000204	6.3236e-05	0.000117	0.000717	0.000302	0.000159	0.000251	0.000131	0.000882	7.2411e-05
159.79	0.003992	0.000682	0.001624	0.000663	0.01275	0.004223	0.016202	0.001342	0.00011	0.000575	0.009282	0.001847	0.001106	0.000134	0.000636	0.000188	6.5879e-05	0.000123	0.00068	0.000297	0.000149	0.000239	0.000147	0.00085	6.4497e-05
160.034	0.003277	0.000577	0.002095	0.000605	0.012036	0.004149	0.017484	0.001368	0.000121	0.000692	0.009155	0.002082	0.001185	0.000123	0.000702	0.000193	6.1809e-05	0.00012	0.000735	0.000272	0.000154	0.000246	0.00016	0.00081	7.562e-05
160.278	0.004149	0.000619	0.002032	0.000603	0.012738	0.0036	0.017746	0.001381	0.000122	0.000811	0.009252	0.002052	0.001159	0.000129	0.000576	0.000204	6.9217e-05	0.000125	0.000688	0.000254	0.000134	0.000276	0.000131	0.000878	7.9623e-05
160.522	0.004441	0.000545	0.001795	0.000593	0.012253	0.00361	0.018764	0.001364	0.000113	0.000751	0.008539	0.001934	0.001011	0.000131	0.000633	0.00018	7.099e-05	0.000117	0.000687	0.000307	0.000147	0.000267	0.000119	0.000787	7.9956e-05
160.766	0.005794	0.000595	0.001683	0.000566	0.011417	0.004079	0.019577	0.001511	9.0943e-05	0.000686	0.008978	0.001988	0.001168	0.000115	0.000749	0.000176	7.2858e-05	0.000104	0.000671	0.000287	0.000166	0.000256	0.000135	0.000754	7.0404e-05
161.01	0.008362	0.000668	0.001915	0.000619	0.011379	0.003287	0.019437	0.001568	9.2481e-05	0.000809	0.008805	0.001915	0.001062	0.000109	0.000745	0.000191	7.517e-05	0.000102	0.00071	0.000312	0.000152	0.000267	0.000145	0.000781	6.8157e-05
161.255	0.009734	0.00054	0.001833	0.000637	0.010325	0.003359	0.019905	0.001519	8.5315e-05	0.001094	0.008833	0.001787	0.000976	0.000133	0.00066	0.000176	8.3358e-05	0.000114	0.000705	0.000324	0.000169	0.000308	0.000124	0.000758	7.4523e-05
161.499	0.008537	0.000575	0.001742	0.000561	0.0098	0.003631	0.020537	0.001783	8.7102e-05	0.001082	0.009301	0.001889	0.000969	0.000133	0.000687	0.000178	7.4119e-05	0.000121	0.000615	0.00033	0.000184	0.000268	0.000124	0.00081	7.2318e-05
161.743	0.008176	0.00064	0.001771	0.000582	0.008961	0.004333	0.021121	0.001714	9.7892e-05	0.000995	0.009072	0.002014	0.000959	0.000122	0.000632	0.000177	7.5773e-05	0.00011	0.000644	0.000309	0.000181	0.000271	0.000122	0.000868	7.0479e-05
161.987	0.006006	0.000681	0.001995	0.000554	0.008789	0.004399	0.019911	0.001647	9.7768e-05	0.001163	0.007255	0.00196	0.000951	0.00012	0.000632	0.000167	7.7509e-05	0.000127	0.000712	0.000322	0.000178	0.000297	0.000122	0.00083	6.0532e-05
162.231	0.004244	0.000653	0.001908	0.000576	0.009269	0.003864	0.018805	0.001568	8.7275e-05	0.001161	0.008074	0.001874	0.00107	0.000109	0.000605	0.000188	7.8732e-05	0.000116	0.000626	0.000276	0.000162	0.000294	0.000128	0.00081	6.6047e-05
162.475	0.003342	0.000581	0.001663	0.00059	0.009338	0.003998	0.019111	0.001466	7.8556e-05	0.000843	0.006798	0.002103	0.001009	9.7666e-05	0.000578	0.000161	7.3902e-05	0.000131	0.000657	0.000295	0.000167	0.000261	0.000135	0.000864	7.64e-05
162.719	0.003221	0.000607	0.001838	0.000575	0.009864	0.004094	0.01772	0.001475	8.1635e-05	0.001065	0.007843	0.00207	0.000998	0.000104	0.00057	0.000185	7.4914e-05	0.000112	0.000693	0.000277	0.000158	0.000251	0.000135	0.000923	7.0892e-05
162.964	0.003484	0.000636	0.001875	0.00057	0.010668	0.003527	0.016618	0.001504	8.8165e-05	0.001045	0.008342	0.001993	0.00097	0.000123	0.000572	0.000195	7.1409e-05	0.000135	0.000617	0.000303	0.000181	0.000265	0.000132	0.000806	7.0136e-05
163.208	0.003792	0.000721	0.001716	0.000548	0.010133	0.00355	0.016587	0.00154	8.0401e-05	0.000936	0.008077	0.001946	0.001001	0.000115	0.000549	0.000188	6.9078e-05	0.000123	0.00064	0.00034	0.000167	0.000275	0.000125	0.00088	6.6426e-05
163.452	0.00331	0.000675	0.001629	0.000531	0.011047	0.003527	0.015468	0.00146	8.5264e-05	0.001191	0.008183	0.002029	0.000969	0.000122	0.000613	0.000209	7.4516e-05	0.000143	0.000709	0.000287	0.000154	0.000263	0.000121	0.000765	6.6111e-05
163.696	0.002772	0.000603	0.001528	0.00052	0.010519	0.002869	0.014892	0.001503	9.1389e-05	0.00121	0.00911	0.001635	0.000949	0.000124	0.000625	0.000211	7.051e-05	0.000118	0.00071	0.000292	0.00016	0.000278	0.000144	0.000823	6.947e-05
163.94	0.002936	0.000607	0.001628	0.000491	0.010847	0.003082	0.015677	0.001517	9.3321e-05	0.001117	0.009103	0.002108	0.001102	0.000117	0.000598	0.000201	7.2097e-05	0.000134	0.000694	0.000308	0.00015	0.000302	0.000134	0.000826	7.2941e-05
164.184	0.005246	0.000606	0.001737	0.00044	0.009045	0.003323	0.015692	0.001392	9.6675e-05	0.001274	0.009086	0.002007	0.00125	0.00011	0.000623	0.000199	7.0275e-05	0.00012	0.000677	0.00026	0.000188	0.000294	0.00013	0.00073	7.9479e-05
164.428	0.005762	0.000684	0.001536	0.000494	0.009211	0.003589	0.017512	0.001462	9.5911e-05	0.001126	0.008426	0.001643	0.00128	0.00012	0.000646	0.000209	7.3493e-05	0.000142	0.000738	0.000279	0.000182	0.000261	0.000125	0.000707	6.9494e-05
164.672	0.004893	0.000647	0.001583	0.000518	0.00849	0.003583	0.018873	0.001595	8.7261e-05	0.001208	0.008341	0.00166	0.001133	0.000126	0.000608	0.000188	7.269e-05	0.000134	0.000724	0.000282	0.000184	0.000218	0.000133	0.000623	6.8162e-05
164.917	0.00492	0.000744	0.001354	0.000523	0.008289	0.003141	0.019202	0.001761	8.691e-05	0.001157	0.009106	0.001815	0.001177	0.000112	0.000576	0.000187	7.9962e-05	0.000121	0.000639	0.000336	0.000155	0.000282	0.000119	0.000846	6.895e-05
165.161	0.004957	0.000702	0.001654	0.000493	0.007709	0.003352	0.019758	0.001571	9.5658e-05	0.00073	0.008086	0.00178	0.001107	0.000124	0.000648	0.000189	7.4951e-05	0.000121	0.000688	0.00033	0.000166	0.000262	0.000128	0.000729	6.3434e-05
165.405	0.005153	0.000642	0.001845	0.000513	0.007886	0.003869	0.020407	0.001496	8.5605e-05	0.000924	0.007709	0.001939	0.001003	0.000126	0.000687	0.000166	8.0746e-05	0.000124	0.000626	0.000317	0.000187	0.000259	0.000129	0.000693	6.3255e-05
165.649	0.004434	0.000634	0.001579	0.000536	0.007776	0.00408	0.021102	0.001598	9.2545e-05	0.001211	0.00675	0.002042	0.000914	0.000113	0.000655	0.000183	6.9296e-05	0.000113	0.000616	0.000326	0.000144	0.000253	0.000127	0.00072	6.8124e-05
165.893	0.004923	0.000617	0.001793	0.00049	0.008189	0.003938	0.021432	0.001647	9.4023e-05	0.000758	0.007676	0.002017	0.001087	0.000113	0.000545	0.000198	8.5375e-05	0.000121	0.000627	0.00029	0.000154	0.000268	0.000125	0.000733	7.0734e-05
166.137	0.004794	0.00064	0.001816	0.000493	0.008666	0.003163	0.020969	0.001608	8.4617e-05	0.00085	0.007977	0.001943	0.001025	0.000115	0.000502	0.000186	6.8258e-05	0.000128	0.000664	0.00024	0.000164	0.000243	0.000127	0.000714	6.7194e-05
166.381	0.00455	0.000564	0.001722	0.000493	0.009375	0.003191	0.019738	0.0016	8.996e-05	0.001092	0.008623	0.002262	0.000951	0.000121	0.00054	0.000204	6.9031e-05	0.000129	0.000661	0.000216	0.000123	0.000264	0.000121	0.000712	6.4646e-05
166.625	0.004904	0.00062	0.001464	0.000468	0.009464	0.003394	0.019025	0.001713	8.4475e-05	0.000766	0.007627	0.001706	0.001037	0.000117	0.00055	0.00019	6.729e-05	0.000125	0.000709	0.000241	0.000136	0.000258	0.000132	0.000753	6.1878e-05
166.87	0.005215	0.000666	0.001603	0.000454	0.009576	0.003493	0.020028	0.001785	8.0179e-05	0.000624	0.00892	0.001715	0.001061	0.000115	0.000522	0.000202	7.035e-05	0.000127	0.000668	0.000228	0.000124	0.000276	0.000128	0.000757	6.6089e-05
167.114	0.004946	0.000637	0.001543	0.000452	0.008579	0.003526	0.020001	0.001692	7.6645e-05	0.000831	0.01026	0.002064	0.000975	0.000103	0.000562	0.000204	6.8863e-05	0.000135	0.000646	0.000249	0.000122	0.000249	0.000112	0.000758	6.5861e-05
167.358	0.004437	0.000541	0.001566	0.000442	0.008842	0.003582	0.019398	0.001824	9.0066e-05	0.00088	0.00996	0.002129	0.001076	8.8387e-05	0.000577	0.000195	6.5154e-05	0.000133	0.000677	0.000289	0.000133	0.000262	0.000129	0.000619	6.5495e-05
167.602	0.004141	0.000509	0.001597	0.000444	0.008507	0.003738	0.018911	0.001815	8.4146e-05	0.000916	0.009283	0.001879	0.001051	9.3154e-05	0.000509	0.000194	7.769e-05	0.000134	0.000637	0.000299	0.000126	0.000256	0.000118	0.000701	6.4615e-05
167.846	0.003944	0.00048	0.001568	0.000448	0.007992	0.003514	0.018855	0.001713	9.0902e-05	0.000741	0.009651	0.002129	0.001086	0.000101	0.000542	0.00019	6.8209e-05	0.000119	0.000696	0.000333	0.000113	0.000236	0.000111	0.00067	6.513e-05
168.09	0.004142	0.00057	0.001527	0.000436	0.007388	0.002928	0.019201	0.001554	8.9135e-05	0.00072	0.007761	0.002086	0.001149	9.5064e-05	0.000571	0.000194	7.2032e-05	0.000125	0.000564	0.000298	0.000117	0.00025	0.000119	0.000675	6.4915e-05
168.334	0.003739	0.000608	0.001479	0.000427	0.007025	0.003431	0.019676	0.001721	8.5891e-05	0.000855	0.008327	0.001997	0.001325	9.4249e-05	0.000541	0.000198	6.7784e-05	0.000119	0.000671	0.000255	0.000116	0.00028	0.000121	0.000761	6.7259e-05
168.579	0.0039	0.000644	0.0014	0.000422	0.006542	0.003386	0.020568	0.001736	8.8215e-05	0.000814	0.008208	0.001954	0.00131	0.000107	0.000517	0.000204	7.3948e-05	0.000125	0.000667	0.000237	0.000119	0.000277	0.000136	0.000633	6.7227e-05
168.823	0.00488	0.000715	0.001522	0.00045	0.006774	0.003435	0.020012	0.001597	9.8674e-05	0.000775	0.008033	0.001966	0.001212	0.00011	0.00051	0.000207	6.7699e-05	0.000118	0.000672	0.000276	0.000112	0.000229	0.00013	0.000703	6.697e-05
169.067	0.004596	0.000646	0.001561	0.000483	0.007324	0.003488	0.020154	0.001692	8.4489e-05	0.00081	0.007866	0.002016	0.001182	0.000117	0.000552	0.000211	7.1922e-05	0.000121	0.000662	0.000219	0.000122	0.000224	0.000118	0.000782	5.9724e-05
169.311	0.005226	0.000627	0.001648	0.000464	0.008278	0.00323	0.020628	0.001739	8.0699e-05	0.000626	0.007237	0.001927	0.001169	0.000103	0.000629	0.000224	7.1309e-05	0.000103	0.000653	0.000228	0.000112	0.000281	0.000111	0.00091	5.9713e-05
169.555	0.005298	0.000609	0.001569	0.000444	0.008569	0.003336	0.021417	0.001783	8.4732e-05	0.00054	0.008382	0.002095	0.001135	0.000113	0.000599	0.000258	6.7212e-05	0.000122	0.000631	0.000231	0.000104	0.000254	0.000103	0.000875	5.9551e-05
169.799	0.003993	0.000554	0.001469	0.000418	0.009396	0.004192	0.02187	0.001775	8.6531e-05	0.000695	0.00646	0.002104	0.0012	0.000102	0.000627	0.000236	6.9224e-05	0.000107	0.000594	0.000249	0.000115	0.000225	0.000115	0.000795	5.3542e-05
170.043	0.002911	0.000566	0.001487	0.00045	0.009544	0.003608	0.020969	0.001729	8.416e-05	0.000727	0.006975	0.00215	0.001032	0.000104	0.0006	0.000224	6.0118e-05	9.9076e-05	0.000688	0.000258	0.000103	0.000238	0.000121	0.000697	5.5388e-05
170.288	0.001999	0.000622	0.001608	0.000452	0.010143	0.003508	0.020671	0.001811	8.2144e-05	0.00079	0.008144	0.002023	0.000983	0.000124	0.00057	0.000216	7.3471e-05	0.000106	0.000651	0.000255	0.000101	0.000228	9.6255e-05	0.000769	6.202e-05
170.532	0.002651	0.000734	0.001759	0.000464	0.010205	0.003311	0.021328	0.001879	8.4479e-05	0.000896	0.008063	0.00196	0.000943	0.000119	0.000613	0.000206	6.9163e-05	0.000105	0.000657	0.000273	0.000117	0.000241	0.0001	0.000831	6.0137e-05
170.776	0.003822	0.000647	0.001627	0.000432	0.010012	0.003419	0.021669	0.001771	9.1316e-05	0.000861	0.008171	0.002272	0.001004	0.00011	0.000684	0.000219	6.9028e-05	0.000112	0.000722	0.000292	0.00012	0.000231	0.000118	0.000834	6.0835e-05
171.02	0.004272	0.0006	0.001692	0.000452	0.009305	0.003366	0.02127	0.001879	7.4001e-05	0.000955	0.007738	0.002001	0.001001	0.000111	0.000632	0.000219	5.6918e-05	9.6777e-05	0.00064	0.000306	0.000113	0.000277	0.000125	0.000822	5.7515e-05
171.264	0.003861	0.000566	0.00149	0.000515	0.008854	0.003515	0.021675	0.001904	8.215e-05	0.001191	0.007349	0.002187	0.000949	0.000113	0.000574	0.000207	6.6136e-05	0.00011	0.000684	0.000282	0.00011	0.000272	0.000134	0.000829	5.6345e-05
171.508	0.003707	0.000556	0.001245	0.000483	0.008618	0.003977	0.021918	0.002066	7.1294e-05	0.001153	0.007955	0.002009	0.000955	0.00012	0.000541	0.000206	6.6827e-05	0.000113	0.000692	0.000291	8.2392e-05	0.000256	0.000116	0.000753	6.0524e-05
171.752	0.003559	0.000614	0.001398	0.000493	0.008341	0.00373	0.02179	0.002091	7.6726e-05	0.000935	0.007047	0.001643	0.001084	0.000103	0.000502	0.000208	6.1091e-05	0.000117	0.000654	0.00026	0.000117	0.000275	0.000115	0.000838	6.3137e-05
171.997	0.003204	0.000626	0.001545	0.000468	0.008105	0.003652	0.022721	0.001996	8.9298e-05	0.000904	0.006965	0.001866	0.001128	9.814e-05	0.000502	0.000198	5.8473e-05	0.000111	0.000732	0.000213	0.000114	0.000262	0.000125	0.000692	5.6751e-05
172.241	0.002707	0.000647	0.001419	0.000451	0.008601	0.004189	0.023057	0.001908	8.5714e-05	0.000742	0.006851	0.002171	0.001193	0.000121	0.000477	0.000215	6.7679e-05	0.000118	0.000705	0.000257	0.000109	0.000255	0.000117	0.000785	5.6198e-05
172.485	0.002441	0.000637	0.001499	0.000491	0.008336	0.003367	0.022555	0.00202	7.5132e-05	0.000676	0.007163	0.002002	0.001075	0.000112	0.000507	0.000222	6.6445e-05	0.000113	0.00073	0.000216	0.000124	0.000262	0.000114	0.000887	5.202e-05
172.729	0.002206	0.00066	0.001504	0.000535	0.008716	0.003513	0.024211	0.002089	8.469e-05	0.000891	0.007169	0.001832	0.001021	0.000105	0.000588	0.000209	6.5113e-05	0.000111	0.000698	0.000258	0.00011	0.000262	0.000101	0.000781	5.4781e-05
172.973	0.001976	0.000612	0.001454	0.000467	0.008542	0.003589	0.025327	0.001957	7.7563e-05	0.000921	0.007066	0.00189	0.000949	0.000125	0.000578	0.000191	6.5601e-05	0.000123	0.000707	0.000227	0.000125	0.000231	9.969e-05	0.000831	4.7895e-05
173.217	0.002072	0.000572	0.001397	0.000462	0.008845	0.002996	0.024965	0.001952	6.4923e-05	0.00094	0.006402	0.002139	0.001083	0.000128	0.000583	0.00019	6.6991e-05	0.00013	0.000758	0.000251	0.000114	0.000233	0.000103	0.000836	5.475e-05
173.462	0.002199	0.000544	0.001534	0.000452	0.009097	0.003243	0.023309	0.001963	6.4406e-05	0.001016	0.006847	0.001953	0.001157	0.000114	0.00061	0.000209	6.4531e-05	0.000111	0.000716	0.000239	0.000143	0.000253	9.6995e-05	0.000923	5.1701e-05
173.706	0.002521	0.000631	0.001528	0.000445	0.008774	0.003187	0.022548	0.001803	6.8583e-05	0.001104	0.006504	0.001779	0.001091	0.00011	0.000629	0.000203	6.8424e-05	0.000119	0.000766	0.000236	0.000137	0.000252	9.3595e-05	0.000972	5.0801e-05
173.95	0.00362	0.000645	0.001643	0.000414	0.008688	0.00352	0.022549	0.001776	7.041e-05	0.001445	0.007453	0.001873	0.001133	0.000104	0.000582	0.000179	6.9266e-05	0.000115	0.000702	0.000239	0.000133	0.000237	9.9844e-05	0.000903	5.0787e-05
174.194	0.00492	0.000636	0.001571	0.000435	0.008246	0.003393	0.021965	0.001737	7.4034e-05	0.001547	0.009541	0.002281	0.001097	0.0001	0.000603	0.000164	6.8732e-05	0.00012	0.000692	0.000247	0.000133	0.000226	0.000102	0.000914	5.3259e-05
174.438	0.005634	0.000646	0.00146	0.000431	0.008413	0.003938	0.020595	0.0017	7.3253e-05	0.001343	0.009364	0.002286	0.001025	8.9505e-05	0.000658	0.000178	7.0477e-05	0.000108	0.000665	0.000254	0.000131	0.000237	9.7873e-05	0.000943	4.7456e-05
174.682	0.004943	0.000641	0.001941	0.000413	0.008029	0.00287	0.020807	0.001824	7.6807e-05	0.001578	0.007917	0.002232	0.000971	9.0421e-05	0.00069	0.000165	6.8317e-05	0.000109	0.00068	0.000267	0.000144	0.000222	0.000109	0.00096	5.6618e-05
174.926	0.004493	0.000641	0.001883	0.000415	0.007779	0.002958	0.020835	0.001661	7.7954e-05	0.001388	0.00831	0.002217	0.001034	9.0721e-05	0.000681	0.000174	6.2907e-05	0.000111	0.000683	0.000231	0.000135	0.000237	0.000112	0.001096	5.6635e-05
175.171	0.003719	0.00069	0.001498	0.000412	0.006891	0.0037	0.020113	0.001628	7.7994e-05	0.001084	0.007977	0.002089	0.001005	0.000101	0.000733	0.000172	6.3705e-05	0.00012	0.000636	0.000237	0.000135	0.000244	0.000108	0.001119	5.7979e-05
175.415	0.003088	0.00066	0.001466	0.000412	0.006237	0.003174	0.018643	0.001554	7.9224e-05	0.00129	0.007895	0.001786	0.000885	0.000108	0.000679	0.000207	6.6886e-05	0.000113	0.000636	0.000217	0.000126	0.000265	9.6367e-05	0.001064	5.2864e-05
175.659	0.002297	0.000678	0.001361	0.000438	0.006211	0.003347	0.018866	0.001704	7.9049e-05	0.001261	0.007329	0.001708	0.000839	0.000103	0.000648	0.000229	7.0253e-05	0.000117	0.000724	0.000257	0.000145	0.000257	9.7149e-05	0.00103	4.924e-05
175.903	0.002829	0.000669	0.001712	0.00042	0.005884	0.003882	0.01999	0.001694	8.9995e-05	0.001281	0.005764	0.001746	0.000949	9.6821e-05	0.000714	0.000236	5.6453e-05	0.000106	0.00071	0.000228	0.000115	0.000249	0.000114	0.000917	5.654e-05
176.147	0.002734	0.000668	0.001647	0.000414	0.005994	0.003622	0.0196	0.001717	8.1054e-05	0.001527	0.00607	0.001974	0.000841	0.000101	0.000705	0.000236	6.5277e-05	0.00011	0.000696	0.000238	0.000112	0.00024	0.000111	0.001024	5.4211e-05
176.391	0.00259	0.000704	0.00159	0.000432	0.00598	0.003698	0.020441	0.001681	8.3013e-05	0.001588	0.006481	0.001942	0.000884	0.000103	0.000687	0.000235	6.0525e-05	0.00012	0.000622	0.000229	0.000125	0.000228	0.000116	0.000983	5.2009e-05
176.635	0.00259	0.000701	0.00149	0.000446	0.006096	0.003721	0.022989	0.001657	9.0314e-05	0.001783	0.007392	0.002123	0.000806	0.000104	0.000606	0.000247	6.3133e-05	0.000125	0.000677	0.000288	0.000125	0.000231	0.00012	0.000911	5.4215e-05
176.879	0.00255	0.000708	0.001609	0.000431	0.00661	0.003035	0.024624	0.001781	6.9478e-05	0.001889	0.006683	0.001971	0.000739	9.1841e-05	0.000632	0.000239	6.431e-05	0.000136	0.000689	0.000261	0.000131	0.000251	0.000101	0.000945	5.1969e-05
177.124	0.002831	0.000711	0.001402	0.000415	0.006635	0.002896	0.024894	0.00165	7.5613e-05	0.001693	0.00694	0.00191	0.001067	9.3956e-05	0.000655	0.000232	6.7497e-05	0.000129	0.000639	0.00026	0.000122	0.000224	0.000106	0.000808	5.1266e-05
177.368	0.003516	0.000697	0.001501	0.000395	0.007107	0.003389	0.025799	0.001649	7.0976e-05	0.001676	0.007117	0.001984	0.000961	8.7867e-05	0.000648	0.000226	7.2179e-05	0.000138	0.000622	0.000256	0.00011	0.000234	0.000104	0.000921	4.8253e-05
177.612	0.003337	0.000694	0.00156	0.000412	0.007003	0.002993	0.026485	0.001658	7.4579e-05	0.001495	0.007617	0.00175	0.00086	8.6444e-05	0.000583	0.00023	7.2293e-05	0.000137	0.00062	0.000262	0.000118	0.000241	0.000105	0.000946	4.8231e-05
177.856	0.002964	0.000637	0.001578	0.000429	0.007461	0.003002	0.02649	0.001672	7.7551e-05	0.001468	0.007912	0.001993	0.000914	8.7341e-05	0.000567	0.000226	7.0002e-05	0.000133	0.000653	0.000266	0.000103	0.000281	0.000103	0.000869	5.2605e-05
178.1	0.002327	0.000663	0.001458	0.000418	0.007099	0.003426	0.026612	0.001688	7.0219e-05	0.001607	0.008287	0.001999	0.000813	7.998e-05	0.000551	0.00021	7.8538e-05	0.000134	0.000649	0.000229	0.000112	0.000283	0.000103	0.000793	5.1244e-05
178.344	0.003159	0.000618	0.001496	0.000417	0.00709	0.003329	0.025825	0.001792	5.9297e-05	0.001474	0.009237	0.001962	0.000861	7.8924e-05	0.000584	0.000201	7.1187e-05	0.000132	0.000676	0.000278	0.0001	0.000252	9.8909e-05	0.000872	4.7276e-05
178.588	0.003787	0.00072	0.00162	0.000405	0.006515	0.003663	0.024946	0.00174	6.4041e-05	0.001515	0.006816	0.001606	0.000884	6.8854e-05	0.000569	0.000209	6.6641e-05	0.000152	0.000646	0.000261	9.7068e-05	0.000232	0.000101	0.000965	4.8793e-05
178.833	0.003801	0.000687	0.001661	0.000382	0.006422	0.003429	0.024214	0.001692	7.338e-05	0.001459	0.006945	0.001776	0.000815	6.6629e-05	0.000576	0.000205	6.1602e-05	0.000136	0.000661	0.000266	9.9151e-05	0.00026	0.000105	0.000935	5.1332e-05
179.077	0.003151	0.000668	0.001626	0.000391	0.006026	0.00316	0.02242	0.001629	7.4352e-05	0.0014	0.006294	0.001871	0.000871	7.3857e-05	0.00052	0.000192	6.5845e-05	0.00014	0.000655	0.000266	0.000106	0.000285	0.000106	0.001076	4.8037e-05
179.321	0.002827	0.000724	0.00157	0.000366	0.006313	0.002868	0.02243	0.001585	7.7821e-05	0.001604	0.005745	0.001716	0.000879	8.077e-05	0.000571	0.000193	6.6415e-05	0.000121	0.000659	0.000275	0.000101	0.000237	9.6968e-05	0.001036	4.3111e-05
179.565	0.002035	0.000683	0.0016	0.000378	0.006565	0.003167	0.020502	0.001611	6.6617e-05	0.001686	0.005975	0.001726	0.000768	8.6118e-05	0.000575	0.000206	6.7594e-05	0.000156	0.000706	0.000269	0.00011	0.000242	0.000104	0.001131	5.1282e-05
179.809	0.001888	0.000681	0.00158	0.000402	0.006737	0.002992	0.020249	0.001547	6.5707e-05	0.00198	0.006119	0.001587	0.000742	8.7857e-05	0.000607	0.000174	7.4672e-05	0.000128	0.000637	0.000299	0.000119	0.000269	0.000105	0.001151	4.3127e-05
180.053	0.001965	0.000691	0.001748	0.000388	0.006552	0.003139	0.021176	0.001528	7.0416e-05	0.00225	0.006018	0.001828	0.000706	8.1429e-05	0.000564	0.000204	6.1397e-05	0.000147	0.000549	0.000265	0.000115	0.00024	0.000105	0.001098	4.8897e-05
180.297	0.002052	0.000646	0.001475	0.000363	0.006933	0.003284	0.022175	0.001569	5.9579e-05	0.002247	0.006564	0.001676	0.000737	9.2618e-05	0.000594	0.00023	6.026e-05	0.000134	0.000676	0.000293	0.000125	0.000213	0.00011	0.001026	5.126e-05
180.542	0.002072	0.00061	0.001715	0.000393	0.007103	0.003113	0.024342	0.001699	7.0041e-05	0.002462	0.006296	0.002177	0.000803	9.3412e-05	0.000563	0.000228	5.813e-05	0.000145	0.000645	0.000286	0.000112	0.000237	9.9663e-05	0.000978	4.6354e-05
180.786	0.001786	0.000584	0.001582	0.000386	0.007883	0.003007	0.025275	0.001752	6.9653e-05	0.002241	0.005657	0.002044	0.001001	9.7813e-05	0.000607	0.00023	6.2813e-05	0.000145	0.000657	0.000239	0.000106	0.000259	8.9383e-05	0.000986	4.3336e-05
181.03	0.001711	0.000633	0.001563	0.000356	0.007652	0.002765	0.026085	0.001792	7.1396e-05	0.00197	0.006162	0.001754	0.001052	8.4403e-05	0.000602	0.000232	5.8538e-05	0.000151	0.000615	0.000216	9.9887e-05	0.000237	8.6391e-05	0.001008	4.677e-05
181.274	0.00157	0.000641	0.001554	0.000385	0.008563	0.00345	0.026135	0.001943	6.5547e-05	0.002018	0.005891	0.001873	0.000991	9.4575e-05	0.000674	0.000234	6.217e-05	0.00015	0.00057	0.000225	0.000139	0.000258	9.4609e-05	0.000988	4.6553e-05
181.518	0.001838	0.000701	0.001663	0.000405	0.007843	0.003489	0.026808	0.002001	7.0033e-05	0.001701	0.006098	0.001837	0.000913	8.1422e-05	0.000673	0.000222	6.5949e-05	0.000148	0.000533	0.000229	0.00011	0.000253	9.8533e-05	0.00098	4.8752e-05
181.762	0.002228	0.000707	0.001608	0.00041	0.008627	0.00308	0.026295	0.001985	7.4345e-05	0.001644	0.006361	0.001676	0.000875	9.43e-05	0.000618	0.000225	6.2466e-05	0.000141	0.000507	0.000278	0.000105	0.000228	9.937e-05	0.000979	5.0008e-05
182.006	0.003288	0.000677	0.001445	0.000394	0.007838	0.002709	0.024806	0.001952	6.3657e-05	0.001892	0.006355	0.001687	0.000929	8.2209e-05	0.00046	0.00021	7.0831e-05	0.000149	0.000536	0.000233	9.8335e-05	0.000272	0.000107	0.001113	4.7556e-05
182.25	0.003687	0.000549	0.001432	0.00039	0.008589	0.002835	0.025074	0.002069	6.4311e-05	0.001858	0.006513	0.001588	0.00091	8.6892e-05	0.000599	0.000205	6.8083e-05	0.000151	0.000606	0.000262	0.00012	0.000242	9.3053e-05	0.001115	4.7389e-05
182.495	0.003769	0.000503	0.001575	0.000365	0.007846	0.00306	0.023875	0.002225	5.5581e-05	0.002276	0.00588	0.001618	0.001021	8.7241e-05	0.000578	0.0002	7.2924e-05	0.000141	0.000662	0.000246	0.000127	0.000252	8.925e-05	0.001145	4.5762e-05
182.739	0.003628	0.000606	0.001595	0.000375	0.008437	0.00285	0.022947	0.002263	5.4041e-05	0.002345	0.006062	0.002027	0.001082	9.7422e-05	0.000545	0.000197	6.7909e-05	0.000149	0.000524	0.000249	0.000125	0.000244	9.0639e-05	0.001159	4.6503e-05
182.983	0.002535	0.000633	0.001662	0.000339	0.008284	0.003141	0.02273	0.002236	5.0793e-05	0.002197	0.006229	0.001942	0.001029	0.000106	0.000581	0.000167	6.554e-05	0.000137	0.000551	0.000245	0.000119	0.000204	9.5272e-05	0.001185	4.6889e-05
183.227	0.002093	0.000616	0.001487	0.000295	0.007944	0.003308	0.020927	0.002287	6.0799e-05	0.002574	0.005943	0.001819	0.000937	9.8947e-05	0.000607	0.000198	7.0446e-05	0.000153	0.000519	0.000253	0.000141	0.000225	9.0028e-05	0.001055	5.0184e-05
183.471	0.002073	0.00064	0.001336	0.000333	0.007842	0.003254	0.020432	0.002239	6.2332e-05	0.002314	0.005831	0.001727	0.000865	0.000102	0.000669	0.00018	7.6906e-05	0.000154	0.000513	0.000214	0.000135	0.000269	9.4326e-05	0.001099	4.873e-05
183.715	0.002184	0.000644	0.001313	0.000317	0.007549	0.003027	0.020886	0.002364	6.6412e-05	0.002013	0.006354	0.001842	0.000862	8.9433e-05	0.00075	0.000183	7.172e-05	0.00015	0.000585	0.000222	0.000106	0.000256	8.437e-05	0.001114	5.3814e-05
183.959	0.0021	0.000641	0.001381	0.000285	0.007811	0.003166	0.022455	0.002304	5.9747e-05	0.002213	0.005711	0.00175	0.000865	9.054e-05	0.000753	0.000186	6.8817e-05	0.000146	0.00054	0.000252	0.000103	0.000246	9.6686e-05	0.001141	5.5371e-05
184.204	0.001527	0.000616	0.001508	0.000303	0.007774	0.003332	0.021943	0.002244	6.4681e-05	0.001935	0.006288	0.001741	0.000863	0.000108	0.000726	0.000189	7.3488e-05	0.000149	0.000535	0.000231	9.3597e-05	0.000233	9.8736e-05	0.001163	4.807e-05
184.448	0.001555	0.000675	0.001453	0.000296	0.007575	0.002915	0.023727	0.002511	6.503e-05	0.001957	0.007067	0.001779	0.000877	8.783e-05	0.000785	0.0002	6.6174e-05	0.000151	0.000524	0.000265	0.000117	0.00025	9.4972e-05	0.001068	4.1977e-05
184.692	0.002276	0.000685	0.001555	0.000296	0.008012	0.00282	0.026387	0.002439	5.4117e-05	0.002104	0.005822	0.001866	0.000815	7.9435e-05	0.000756	0.000213	6.3354e-05	0.000156	0.000547	0.000245	0.000104	0.000284	8.6103e-05	0.001252	4.3121e-05
184.936	0.00244	0.000673	0.001179	0.00036	0.008041	0.00269	0.028869	0.002539	5.8857e-05	0.001874	0.00682	0.001983	0.000857	9.211e-05	0.000801	0.000194	6.6029e-05	0.000133	0.000618	0.000275	0.000111	0.000239	8.1829e-05	0.001222	4.4459e-05
185.18	0.002563	0.000606	0.00127	0.000353	0.008301	0.002941	0.030245	0.002573	6.4788e-05	0.002063	0.007077	0.001952	0.000737	9.2703e-05	0.000745	0.000201	6.5193e-05	0.000137	0.000566	0.000236	8.9834e-05	0.000244	9.48e-05	0.001155	4.1317e-05
185.424	0.002117	0.000551	0.001333	0.000357	0.008175	0.002734	0.031268	0.002498	6.3125e-05	0.002171	0.00653	0.001764	0.000975	9.3138e-05	0.000764	0.00021	6.4839e-05	0.000142	0.00057	0.00021	8.3279e-05	0.000241	8.9609e-05	0.001167	4.0625e-05
185.668	0.00199	0.000572	0.001029	0.000301	0.008221	0.002946	0.031895	0.002332	5.8253e-05	0.001962	0.007587	0.001557	0.000847	8.5203e-05	0.000678	0.000203	6.055e-05	0.000143	0.00061	0.000259	7.8133e-05	0.000228	8.3959e-05	0.001175	3.6537e-05
185.913	0.002032	0.000606	0.001198	0.000286	0.008098	0.00308	0.030546	0.002416	6.3667e-05	0.002211	0.006947	0.001667	0.000966	8.5321e-05	0.000715	0.000193	6.225e-05	0.000149	0.000594	0.000205	0.0001	0.00022	8.6478e-05	0.001113	3.7787e-05
186.157	0.002653	0.000711	0.001403	0.000298	0.007682	0.003041	0.029269	0.002532	5.9975e-05	0.002187	0.00774	0.001486	0.001043	8.3447e-05	0.000676	0.000172	5.4797e-05	0.00014	0.000593	0.000209	9.106e-05	0.000229	8.0892e-05	0.001074	3.8177e-05
186.401	0.002631	0.000709	0.001293	0.000298	0.008001	0.003267	0.029118	0.002698	6.6692e-05	0.002013	0.007024	0.001877	0.000825	9.026e-05	0.000731	0.000167	6.1416e-05	0.00015	0.000613	0.000232	9.4821e-05	0.000211	7.5871e-05	0.000999	4.0151e-05
186.645	0.002885	0.000741	0.001078	0.000284	0.007498	0.002855	0.027346	0.002596	5.4897e-05	0.002132	0.006095	0.001797	0.000778	9.2756e-05	0.000727	0.000183	5.4347e-05	0.000143	0.000611	0.000245	8.9653e-05	0.000233	7.5015e-05	0.000946	4.3191e-05
186.889	0.002197	0.000674	0.001286	0.000276	0.00744	0.003169	0.025701	0.002687	6.2704e-05	0.002055	0.005874	0.001558	0.000816	0.000101	0.000725	0.000196	5.9271e-05	0.00014	0.000611	0.000233	0.000106	0.000241	8.516e-05	0.001021	4.5358e-05
187.133	0.002268	0.000651	0.001543	0.0003	0.00715	0.002829	0.026376	0.002767	5.8881e-05	0.002016	0.006511	0.001329	0.000841	7.9038e-05	0.000718	0.000187	6.0489e-05	0.000148	0.000611	0.000247	0.0001	0.000237	9.3086e-05	0.001029	4.5732e-05
187.377	0.00244	0.000805	0.001454	0.000293	0.007125	0.002997	0.025004	0.002723	5.8635e-05	0.002162	0.006542	0.001848	0.000813	8.6565e-05	0.000702	0.000182	6.1466e-05	0.000145	0.000546	0.000246	0.000109	0.000208	9.0834e-05	0.001086	4.3437e-05
187.622	0.002148	0.000662	0.001357	0.000329	0.006578	0.002898	0.024702	0.002834	6.3754e-05	0.002103	0.006379	0.001643	0.000683	7.7844e-05	0.000719	0.000181	6.2782e-05	0.000145	0.00055	0.00023	8.8244e-05	0.000217	7.82e-05	0.001091	3.8503e-05
187.866	0.00169	0.000668	0.001266	0.000325	0.007045	0.002725	0.025519	0.003169	5.9859e-05	0.00213	0.007265	0.001714	0.000661	7.7805e-05	0.000736	0.000202	5.6822e-05	0.000157	0.000582	0.000225	0.000102	0.000235	8.3879e-05	0.001082	3.6605e-05
188.11	0.002228	0.000699	0.001432	0.000295	0.007684	0.002638	0.026207	0.003236	5.4115e-05	0.002151	0.008118	0.002077	0.000783	8.6876e-05	0.000782	0.000221	6.4597e-05	0.000147	0.000566	0.000191	8.5598e-05	0.00025	9.057e-05	0.001273	3.9613e-05
188.354	0.002227	0.000601	0.001157	0.000298	0.007858	0.002655	0.026897	0.003294	6.218e-05	0.002019	0.007548	0.0018	0.000758	7.9189e-05	0.000744	0.000213	5.9578e-05	0.000152	0.000571	0.000237	9.7854e-05	0.000219	8.3388e-05	0.001237	3.8857e-05
188.598	0.001799	0.000596	0.001186	0.000298	0.008457	0.002542	0.027566	0.003352	5.3654e-05	0.002075	0.00713	0.001814	0.000772	8.1492e-05	0.000792	0.000192	6.6577e-05	0.000156	0.000516	0.000215	9.4782e-05	0.000222	8.2395e-05	0.00116	3.7913e-05
188.842	0.001673	0.000732	0.001377	0.000318	0.008004	0.00255	0.029513	0.003262	6.003e-05	0.002123	0.007687	0.001778	0.000725	9.0133e-05	0.000809	0.000191	6.3065e-05	0.000156	0.000513	0.000232	9.6492e-05	0.000221	8.7608e-05	0.001151	3.9246e-05
189.086	0.001648	0.000699	0.001237	0.000312	0.008834	0.003201	0.029941	0.00339	6.3487e-05	0.001859	0.008459	0.001649	0.000706	9.4083e-05	0.000876	0.000192	7.0696e-05	0.000168	0.000542	0.00021	9.878e-05	0.000209	9.1439e-05	0.001172	3.8181e-05
189.331	0.001484	0.000652	0.001333	0.000346	0.008732	0.003019	0.02993	0.003213	6.3513e-05	0.001939	0.006633	0.001571	0.000825	9.0729e-05	0.000846	0.000215	6.6232e-05	0.000159	0.000555	0.000235	8.4013e-05	0.000243	7.9279e-05	0.00106	3.9847e-05
189.575	0.002188	0.000667	0.001336	0.000339	0.009326	0.002437	0.029759	0.003377	6.3294e-05	0.002036	0.007533	0.001581	0.00073	7.9651e-05	0.000855	0.000232	6.0427e-05	0.000182	0.000615	0.000245	9.6079e-05	0.00021	8.1476e-05	0.001105	3.8088e-05
189.819	0.002276	0.000778	0.001355	0.000286	0.008894	0.00252	0.029585	0.003264	6.4615e-05	0.001855	0.006666	0.001846	0.0007	8.4494e-05	0.000828	0.00022	6.5129e-05	0.000161	0.000508	0.000239	8.9323e-05	0.0002	7.8621e-05	0.00099	3.7515e-05
190.063	0.002271	0.00069	0.001281	0.000287	0.009436	0.002874	0.028458	0.003059	5.4565e-05	0.001881	0.005809	0.001886	0.000842	9.4426e-05	0.000842	0.000231	6.2227e-05	0.000163	0.00056	0.000224	8.3589e-05	0.000208	8.0785e-05	0.000999	3.9984e-05
190.307	0.002439	0.000611	0.001397	0.000318	0.0097	0.003195	0.028657	0.002919	5.691e-05	0.00192	0.005735	0.001946	0.000805	8.8517e-05	0.000886	0.000258	6.7413e-05	0.000161	0.000581	0.000197	8.3818e-05	0.000225	8.9029e-05	0.001009	4.038e-05
190.551	0.002711	0.00069	0.001312	0.000287	0.009992	0.003281	0.026443	0.00289	6.0934e-05	0.001821	0.006708	0.001889	0.00086	8.2263e-05	0.000906	0.000247	7.0325e-05	0.000171	0.000583	0.000218	9.1632e-05	0.000238	8.6284e-05	0.001124	3.918e-05
190.795	0.0023	0.000721	0.001281	0.000297	0.009867	0.002572	0.026918	0.002817	5.4232e-05	0.001797	0.006408	0.001646	0.000826	8.279e-05	0.000898	0.000255	7.2344e-05	0.000174	0.000625	0.000212	9.655e-05	0.000223	8.5414e-05	0.001139	3.6253e-05
191.04	0.002009	0.000647	0.001243	0.000352	0.009493	0.002682	0.025841	0.002796	5.627e-05	0.001686	0.006715	0.001726	0.000766	8.9887e-05	0.000884	0.000228	7.1225e-05	0.000177	0.000525	0.000214	8.1935e-05	0.000212	8.592e-05	0.001189	3.6338e-05
191.284	0.001782	0.000624	0.001052	0.000363	0.009357	0.002789	0.027413	0.002845	6.1522e-05	0.001755	0.007004	0.001838	0.000886	8.8365e-05	0.000807	0.000206	6.8131e-05	0.000156	0.000549	0.000231	8.9012e-05	0.000241	8.1247e-05	0.001209	3.8946e-05
191.528	0.002032	0.000557	0.001267	0.00034	0.00866	0.002653	0.027234	0.002968	6.2084e-05	0.002006	0.007858	0.00152	0.00086	9.3399e-05	0.000834	0.000178	7.0548e-05	0.000149	0.000623	0.000235	8.8243e-05	0.000232	8.2924e-05	0.001197	3.9302e-05
191.772	0.002077	0.000587	0.001541	0.000331	0.007801	0.003054	0.029048	0.003188	5.4615e-05	0.00186	0.007323	0.001503	0.000765	0.000103	0.000965	0.000169	7.4198e-05	0.000169	0.000518	0.000251	9.9221e-05	0.00021	7.2628e-05	0.001248	4.2993e-05
192.016	0.0024	0.000578	0.001282	0.000305	0.00718	0.002923	0.02852	0.003192	5.0537e-05	0.001933	0.008461	0.001526	0.000928	9.9259e-05	0.000907	0.000182	7.061e-05	0.000176	0.000497	0.000228	0.000103	0.000203	6.8987e-05	0.001212	3.8554e-05
192.26	0.001968	0.000509	0.001253	0.000308	0.006571	0.003032	0.029376	0.003242	6.2702e-05	0.002108	0.006536	0.001614	0.000884	9.3446e-05	0.000941	0.000204	7.7163e-05	0.000154	0.00057	0.000241	9.1582e-05	0.000207	6.915e-05	0.001172	4.0701e-05
192.504	0.002017	0.000554	0.001279	0.0003	0.006277	0.002987	0.029093	0.003264	5.9253e-05	0.001896	0.005778	0.001726	0.000808	9.2999e-05	0.000981	0.0002	7.0534e-05	0.000153	0.000515	0.000216	9.3801e-05	0.000214	8.1015e-05	0.001031	3.8475e-05
192.749	0.002238	0.000647	0.00127	0.000295	0.006261	0.002957	0.029566	0.003082	5.1004e-05	0.001874	0.005497	0.001653	0.000886	7.7574e-05	0.001012	0.000188	7.5919e-05	0.000156	0.00058	0.000213	9.1394e-05	0.000202	9.4128e-05	0.000964	4.0186e-05
192.993	0.001824	0.000648	0.001251	0.000289	0.006433	0.003001	0.029769	0.00306	5.6897e-05	0.00189	0.005848	0.001569	0.000886	8.6861e-05	0.000912	0.000231	6.9442e-05	0.000157	0.000533	0.000209	0.000101	0.000205	8.6552e-05	0.000997	3.9567e-05
193.237	0.001416	0.000598	0.001387	0.000335	0.007287	0.00276	0.029642	0.003022	5.9061e-05	0.00167	0.006334	0.001901	0.000962	9.115e-05	0.001003	0.000244	7.3304e-05	0.000153	0.000538	0.000207	9.8046e-05	0.000212	7.8658e-05	0.000977	3.9658e-05
193.481	0.001574	0.000661	0.001394	0.000332	0.008142	0.002484	0.029218	0.003027	5.6794e-05	0.001615	0.007713	0.001885	0.000909	8.2328e-05	0.000998	0.000263	7.7945e-05	0.000151	0.000562	0.000203	0.000108	0.00021	7.8072e-05	0.000997	3.7356e-05
193.725	0.00173	0.000708	0.001383	0.000307	0.008271	0.002638	0.02772	0.002851	4.8606e-05	0.001515	0.0065	0.001661	0.00087	8.1171e-05	0.000977	0.00025	7.864e-05	0.000145	0.000538	0.000212	0.000108	0.000209	7.5547e-05	0.001	3.5664e-05
193.969	0.001831	0.00079	0.001321	0.00033	0.008892	0.003241	0.028254	0.002846	4.7659e-05	0.00129	0.006781	0.001571	0.000831	8.8761e-05	0.00098	0.000231	7.342e-05	0.00015	0.000582	0.00025	9.9226e-05	0.000223	7.3511e-05	0.000999	3.2693e-05
194.213	0.001593	0.00074	0.001199	0.000333	0.009025	0.003149	0.026887	0.002683	4.9455e-05	0.001382	0.006186	0.001926	0.00073	8.7199e-05	0.000955	0.000229	7.5432e-05	0.000138	0.000524	0.000212	8.079e-05	0.000207	7.9174e-05	0.001012	3.5721e-05
194.458	0.001857	0.000733	0.001132	0.000311	0.009389	0.002694	0.026024	0.002726	5.6374e-05	0.001395	0.006559	0.001774	0.000806	8.1521e-05	0.001011	0.000238	7.5933e-05	0.000146	0.000504	0.000232	8.1706e-05	0.000217	7.2414e-05	0.001154	4.0307e-05
194.702	0.001871	0.000758	0.001197	0.000338	0.008906	0.002612	0.025377	0.002555	5.4563e-05	0.001505	0.007243	0.00192	0.000759	8.4685e-05	0.001065	0.000225	7.229e-05	0.000136	0.000502	0.000238	7.7777e-05	0.000209	7.4631e-05	0.001122	3.9331e-05
194.946	0.001755	0.000724	0.001196	0.000326	0.009289	0.002813	0.02667	0.002394	5.2322e-05	0.001728	0.007126	0.002032	0.000604	8.1157e-05	0.001084	0.000227	8.0862e-05	0.00013	0.000497	0.000265	8.0922e-05	0.000218	7.4372e-05	0.001018	3.3504e-05
195.19	0.00213	0.000768	0.001109	0.000321	0.00873	0.002949	0.026866	0.002295	5.6793e-05	0.001664	0.006142	0.001864	0.000674	8.5103e-05	0.000948	0.000232	7.8881e-05	0.000132	0.00051	0.00024	8.7419e-05	0.00022	7.2571e-05	0.000963	3.2949e-05
195.434	0.00236	0.000645	0.00114	0.00031	0.010316	0.002809	0.028466	0.002448	5.3251e-05	0.001664	0.006497	0.001835	0.000808	8.3552e-05	0.000968	0.000229	7.9479e-05	0.000132	0.00049	0.000233	8.4332e-05	0.000258	6.7091e-05	0.000939	3.6611e-05
195.678	0.002197	0.00059	0.001327	0.000352	0.009417	0.002714	0.02861	0.002415	5.322e-05	0.001716	0.007072	0.001625	0.000842	8.3048e-05	0.000871	0.000232	8.0188e-05	0.000129	0.000545	0.000233	7.9278e-05	0.000249	8.2265e-05	0.000985	3.6879e-05
195.922	0.002255	0.000607	0.001277	0.000332	0.010726	0.002525	0.030097	0.002724	5.5471e-05	0.001543	0.006243	0.001799	0.000746	7.701e-05	0.000925	0.000232	8.1748e-05	0.000143	0.000545	0.000236	9.8231e-05	0.000228	7.3187e-05	0.000944	4.2553e-05
196.167	0.00248	0.000585	0.001216	0.000276	0.010652	0.002606	0.029942	0.00284	5.9959e-05	0.001376	0.006724	0.001876	0.00073	8.2216e-05	0.000895	0.000228	7.9511e-05	0.00013	0.000564	0.000245	9.1042e-05	0.00022	6.7836e-05	0.000906	3.8655e-05
196.411	0.00204	0.000614	0.001264	0.000272	0.011129	0.00285	0.032219	0.002991	5.3088e-05	0.001249	0.006357	0.001729	0.000747	8.9988e-05	0.000911	0.000224	7.0437e-05	0.000136	0.000576	0.000221	9.1932e-05	0.00023	7.1631e-05	0.000918	3.319e-05
196.655	0.001791	0.000647	0.001383	0.000266	0.010641	0.002649	0.030897	0.002863	5.4464e-05	0.001175	0.00662	0.00175	0.000762	8.7194e-05	0.000911	0.000205	7.0001e-05	0.000135	0.000561	0.000241	8.7436e-05	0.000227	7.2295e-05	0.000898	3.3738e-05
196.899	0.00137	0.00058	0.00124	0.000259	0.010634	0.002524	0.030928	0.00301	6.2683e-05	0.001251	0.006284	0.001788	0.000859	8.4426e-05	0.001002	0.000211	6.6677e-05	0.00013	0.000555	0.000225	8.367e-05	0.000228	7.164e-05	0.000914	3.6563e-05
197.143	0.001266	0.000596	0.001517	0.000266	0.010406	0.002623	0.030648	0.002929	5.6061e-05	0.001278	0.00535	0.001815	0.000912	9.6444e-05	0.000944	0.000208	6.4796e-05	0.00013	0.000583	0.000241	8.352e-05	0.000227	6.9978e-05	0.000849	3.4457e-05
197.387	0.001457	0.000714	0.001411	0.000293	0.010024	0.002522	0.031307	0.002896	5.7025e-05	0.001352	0.006188	0.001666	0.000771	9.3841e-05	0.000946	0.000209	6.2643e-05	0.000135	0.000541	0.000243	9.6014e-05	0.000217	7.5678e-05	0.00089	3.1883e-05
197.631	0.001409	0.000823	0.001387	0.000282	0.009341	0.002677	0.031787	0.003004	5.4495e-05	0.001449	0.006744	0.001638	0.000659	9.0037e-05	0.00096	0.000199	5.9132e-05	0.000126	0.000525	0.000246	9.3345e-05	0.000199	6.7897e-05	0.000808	3.2449e-05
197.875	0.001541	0.000735	0.00114	0.00029	0.009585	0.003064	0.030994	0.00281	5.5249e-05	0.001258	0.006044	0.001694	0.000717	7.5008e-05	0.001029	0.000197	6.6512e-05	0.000133	0.000563	0.000243	0.000106	0.000191	7.3099e-05	0.000764	3.0987e-05
198.12	0.00191	0.000733	0.001266	0.000289	0.008483	0.003012	0.029752	0.002693	6.052e-05	0.001137	0.006374	0.001551	0.000816	7.9482e-05	0.001098	0.000215	6.6228e-05	0.000126	0.000507	0.000253	8.6879e-05	0.000201	7.8009e-05	0.000792	3.2603e-05
198.364	0.002143	0.000702	0.001329	0.000281	0.00923	0.002905	0.02989	0.002617	6.0604e-05	0.001149	0.006323	0.001571	0.000797	8.1218e-05	0.00112	0.000232	6.6425e-05	0.000142	0.000504	0.000253	7.9885e-05	0.000195	6.8127e-05	0.000754	3.6128e-05
198.608	0.001895	0.000765	0.001216	0.000296	0.008059	0.002836	0.028803	0.002437	5.6275e-05	0.001094	0.006734	0.001516	0.000867	8.5811e-05	0.001103	0.00023	6.6155e-05	0.000136	0.000481	0.000242	9.8583e-05	0.000214	6.5925e-05	0.000809	3.3622e-05
198.852	0.001694	0.000785	0.001299	0.000325	0.008642	0.002374	0.028023	0.00228	5.8966e-05	0.00109	0.008132	0.001575	0.0009	8.3732e-05	0.001037	0.000228	6.8702e-05	0.000132	0.000515	0.000214	9.3894e-05	0.000233	6.474e-05	0.00077	3.6589e-05
199.096	0.001785	0.000746	0.001214	0.000287	0.007722	0.002698	0.027035	0.001994	4.7987e-05	0.001075	0.00724	0.001873	0.000863	7.2223e-05	0.001105	0.00022	6.4359e-05	0.000128	0.000527	0.00021	8.1812e-05	0.000231	7.2652e-05	0.000788	3.1808e-05
199.34	0.001953	0.000738	0.001233	0.000276	0.008067	0.002686	0.025835	0.001909	4.9205e-05	0.001069	0.006601	0.00162	0.000939	7.5351e-05	0.000978	0.000222	6.6459e-05	0.000128	0.000538	0.00019	9.3945e-05	0.000211	7.1043e-05	0.000767	3.0884e-05
199.584	0.002236	0.000816	0.0013	0.000253	0.008106	0.002587	0.026164	0.001933	4.6545e-05	0.001063	0.006256	0.001517	0.000891	7.1422e-05	0.000899	0.000214	6.4937e-05	0.000135	0.00051	0.000225	8.6256e-05	0.00023	7.1448e-05	0.000874	3.103e-05
199.829	0.001888	0.000783	0.001229	0.000269	0.00807	0.002615	0.025268	0.001963	4.8908e-05	0.001073	0.005449	0.001373	0.00074	6.8543e-05	0.000818	0.000232	6.4383e-05	0.00013	0.000514	0.000205	9.587e-05	0.000232	7.2926e-05	0.000823	3.2884e-05
200.073	0.001788	0.000742	0.001182	0.000264	0.00807	0.00284	0.025296	0.002041	5.1136e-05	0.001097	0.005425	0.0017	0.000755	8.0171e-05	0.000848	0.000241	6.5183e-05	0.000123	0.000487	0.000258	7.5674e-05	0.000247	7.0599e-05	0.000825	3.2337e-05
200.317	0.00209	0.000737	0.001401	0.000245	0.008463	0.002927	0.026035	0.002107	5.2073e-05	0.001016	0.006016	0.001476	0.000666	7.3068e-05	0.000733	0.000242	6.0775e-05	0.000121	0.000471	0.000241	7.5982e-05	0.00022	6.8662e-05	0.00086	3.3767e-05
200.561	0.001663	0.000723	0.001318	0.000271	0.008789	0.002749	0.025639	0.002059	4.5262e-05	0.001048	0.005236	0.001455	0.000707	7.8675e-05	0.000779	0.000247	6.1883e-05	0.000114	0.000434	0.000224	7.5162e-05	0.00021	7.6957e-05	0.000836	3.31e-05
200.805	0.001752	0.00064	0.001273	0.000267	0.008827	0.00261	0.026383	0.002268	4.7533e-05	0.001077	0.004832	0.001575	0.000854	7.9372e-05	0.000769	0.000235	6.0381e-05	0.000113	0.000454	0.000218	6.948e-05	0.000212	7.2954e-05	0.00085	3.0599e-05
201.049	0.002019	0.00062	0.001129	0.000255	0.009297	0.002493	0.026068	0.002247	6.0795e-05	0.001102	0.005446	0.001747	0.000727	7.4605e-05	0.000863	0.000252	6.2099e-05	0.000115	0.000511	0.000231	9.1111e-05	0.000189	6.9114e-05	0.000811	3.1766e-05
201.293	0.001838	0.000685	0.001196	0.000242	0.009304	0.00251	0.026935	0.002096	5.0714e-05	0.001089	0.005944	0.001861	0.000841	7.6232e-05	0.000901	0.000273	5.8795e-05	0.000124	0.000444	0.000227	7.617e-05	0.000202	6.2894e-05	0.000833	2.8115e-05
201.538	0.001701	0.000631	0.00104	0.000234	0.009759	0.003065	0.027874	0.002321	5.1984e-05	0.000984	0.006519	0.001842	0.00095	7.5775e-05	0.000943	0.000245	6.1002e-05	0.000111	0.000451	0.000222	7.4478e-05	0.000239	6.429e-05	0.000766	2.9463e-05
201.782	0.001735	0.000627	0.000958	0.00024	0.00972	0.002879	0.026764	0.002578	5.0877e-05	0.000868	0.006198	0.001726	0.000814	8.7508e-05	0.000941	0.00024	6.4121e-05	0.000116	0.00051	0.000223	7.8108e-05	0.000242	6.7006e-05	0.00077	3.1148e-05
202.026	0.001846	0.000648	0.001	0.000241	0.008999	0.002975	0.026797	0.002662	5.4139e-05	0.000773	0.005954	0.001885	0.000749	7.9773e-05	0.000935	0.000264	6.6552e-05	0.000119	0.000498	0.000199	9.0413e-05	0.000215	7.0375e-05	0.000747	3.0753e-05
202.27	0.001772	0.000693	0.001151	0.000232	0.00857	0.00296	0.027607	0.002665	6.0529e-05	0.000711	0.006239	0.00166	0.000715	8.1889e-05	0.000946	0.00029	6.2909e-05	0.000117	0.000475	0.000203	8.4298e-05	0.000199	6.592e-05	0.00073	3.1165e-05
202.514	0.001513	0.000639	0.000945	0.000236	0.008222	0.002929	0.028607	0.002642	5.4622e-05	0.000726	0.006911	0.001593	0.00084	8.3322e-05	0.000915	0.000302	6.8402e-05	0.000126	0.000471	0.000219	8.8663e-05	0.000202	6.4997e-05	0.000776	3.3242e-05
202.758	0.001618	0.000592	0.001142	0.000236	0.008255	0.002548	0.026822	0.002727	5.3089e-05	0.000783	0.006716	0.001815	0.000839	6.9878e-05	0.000932	0.000306	5.9244e-05	0.000121	0.000474	0.000233	8.6849e-05	0.000201	6.3059e-05	0.00077	3.0144e-05
203.002	0.001576	0.000621	0.001113	0.000238	0.007871	0.002423	0.026011	0.002539	5.7583e-05	0.000727	0.005313	0.001817	0.000852	7.7231e-05	0.000901	0.000336	5.8077e-05	0.000123	0.000458	0.000227	8.3172e-05	0.000216	6.0055e-05	0.000765	3.0318e-05
203.247	0.001209	0.000672	0.001136	0.000225	0.007319	0.002626	0.025343	0.002426	5.02e-05	0.000749	0.005579	0.001666	0.000788	8.1704e-05	0.000934	0.000337	6.3024e-05	0.00012	0.000496	0.000202	8.9388e-05	0.000215	5.8736e-05	0.000703	3.2576e-05
203.491	0.001177	0.000721	0.001102	0.000238	0.007452	0.002877	0.025569	0.002608	4.3707e-05	0.000816	0.005858	0.001953	0.00073	9.9472e-05	0.000894	0.000325	5.9814e-05	0.000121	0.000515	0.000202	8.0109e-05	0.000193	5.8647e-05	0.000664	3.0596e-05
203.735	0.001512	0.000698	0.001003	0.000252	0.007149	0.003147	0.026337	0.00249	4.6748e-05	0.000718	0.005527	0.001835	0.000727	8.1011e-05	0.000886	0.000315	6.0222e-05	0.000111	0.000481	0.000198	8.4885e-05	0.000238	5.9088e-05	0.000629	2.9544e-05
203.979	0.001358	0.000715	0.000871	0.000219	0.007954	0.003082	0.025137	0.002402	5.1052e-05	0.000789	0.004704	0.001826	0.00084	8.8444e-05	0.000859	0.00033	5.2029e-05	0.00013	0.000427	0.000199	9.4368e-05	0.000212	6.2347e-05	0.000547	3.0927e-05
204.223	0.001043	0.000744	0.001132	0.000209	0.008245	0.003111	0.024839	0.002391	4.6802e-05	0.000867	0.005881	0.001545	0.000723	8.987e-05	0.000917	0.000305	5.9975e-05	0.000117	0.000407	0.000189	9.0053e-05	0.000197	6.5612e-05	0.000566	3.1927e-05
204.467	0.00116	0.00071	0.001144	0.000199	0.007963	0.002631	0.023653	0.002287	4.9727e-05	0.00083	0.005577	0.001521	0.00072	7.6689e-05	0.000953	0.000313	6.0591e-05	0.000116	0.000431	0.00021	7.3562e-05	0.000213	7.0468e-05	0.000512	3.315e-05
204.711	0.001565	0.000663	0.000997	0.00021	0.008065	0.002744	0.024586	0.002222	5.6389e-05	0.000814	0.005357	0.001833	0.000775	7.921e-05	0.000969	0.000334	6.0912e-05	0.000111	0.000478	0.000231	6.4681e-05	0.000204	7.4939e-05	0.000536	3.3133e-05
204.956	0.002038	0.000708	0.001208	0.0002	0.007873	0.002647	0.024115	0.002183	5.9405e-05	0.000797	0.005412	0.001813	0.000737	8.7947e-05	0.000972	0.000349	6.1374e-05	0.000119	0.000453	0.000218	7.005e-05	0.0002	6.6271e-05	0.000559	3.1903e-05
205.2	0.002401	0.000683	0.001216	0.000201	0.008109	0.002462	0.024452	0.002132	4.926e-05	0.000806	0.005922	0.001729	0.000618	9.0365e-05	0.000887	0.000347	6.1399e-05	0.000105	0.000416	0.000224	7.5872e-05	0.00021	5.8725e-05	0.000516	3.0372e-05
205.444	0.002547	0.000603	0.001397	0.000228	0.007618	0.002708	0.024237	0.002173	5.3306e-05	0.000695	0.006246	0.001771	0.000593	8.083e-05	0.000908	0.000349	6.0336e-05	0.0001	0.000415	0.0002	7.7447e-05	0.000217	6.048e-05	0.000515	3.3253e-05
205.688	0.002048	0.000592	0.001256	0.000217	0.008087	0.002608	0.024043	0.002265	4.8536e-05	0.000622	0.005593	0.001788	0.000598	8.7012e-05	0.000872	0.000393	5.8736e-05	0.000104	0.000449	0.000211	7.7881e-05	0.000218	5.8349e-05	0.000567	3.3752e-05
205.932	0.002501	0.000683	0.001152	0.000191	0.008034	0.002803	0.024194	0.002221	4.5033e-05	0.000611	0.005366	0.001823	0.000625	8.5087e-05	0.000865	0.000401	6.4622e-05	0.000101	0.00048	0.000181	8.5609e-05	0.000238	6.0309e-05	0.000594	3.4306e-05
206.176	0.002124	0.000731	0.001025	0.000172	0.007963	0.002854	0.025852	0.001984	5.3512e-05	0.000599	0.004974	0.00163	0.00073	7.8854e-05	0.00084	0.000401	5.6072e-05	9.4323e-05	0.000434	0.000196	9.0373e-05	0.000243	6.7642e-05	0.000599	3.352e-05
206.42	0.00232	0.000631	0.001045	0.000188	0.007748	0.002992	0.025068	0.001945	5.097e-05	0.000556	0.005081	0.001487	0.000674	9.2579e-05	0.000922	0.000398	5.9119e-05	0.000108	0.000449	0.000202	9.3208e-05	0.00023	6.0815e-05	0.000535	3.0669e-05
206.665	0.001889	0.000648	0.001088	0.000153	0.007819	0.002952	0.025952	0.00203	4.1084e-05	0.000572	0.004486	0.001734	0.000631	7.9849e-05	0.000884	0.000409	6.1277e-05	0.000102	0.000418	0.000229	7.2743e-05	0.000221	5.3966e-05	0.000462	3.2821e-05
206.909	0.001623	0.000711	0.00099	0.000172	0.007557	0.002744	0.024649	0.001955	5.0823e-05	0.000558	0.00559	0.00196	0.000669	8.5523e-05	0.000937	0.000395	6.242e-05	0.000111	0.000465	0.000235	7.3727e-05	0.000224	6.038e-05	0.00046	3.6005e-05
207.153	0.001381	0.000762	0.001038	0.000173	0.007374	0.002624	0.024131	0.002006	5.3963e-05	0.000476	0.006264	0.002042	0.000595	0.000101	0.000884	0.000421	5.6447e-05	0.000106	0.000433	0.000197	8.5814e-05	0.000205	6.1764e-05	0.000431	3.4973e-05
207.397	0.001466	0.000708	0.00101	0.000167	0.007432	0.002511	0.022554	0.001952	4.9235e-05	0.00039	0.005421	0.001851	0.000717	9.0772e-05	0.000919	0.000393	5.2355e-05	9.8999e-05	0.000419	0.000197	8.6424e-05	0.000203	5.8137e-05	0.000409	3.0339e-05
207.641	0.001925	0.00065	0.000964	0.000174	0.007564	0.002728	0.021717	0.002079	5.276e-05	0.000367	0.005322	0.001837	0.000834	9.6772e-05	0.000964	0.000373	5.567e-05	9.7072e-05	0.000364	0.000187	8.5267e-05	0.000201	5.861e-05	0.000434	2.8974e-05
207.885	0.001879	0.000719	0.001002	0.000182	0.007622	0.002613	0.020137	0.002284	4.6497e-05	0.000368	0.005567	0.001511	0.00064	9.3719e-05	0.00093	0.000383	5.5869e-05	0.000102	0.000386	0.000214	8.4745e-05	0.00022	6.1416e-05	0.000423	3.1539e-05
208.129	0.00175	0.000778	0.001195	0.0002	0.007377	0.002973	0.020128	0.002315	4.3031e-05	0.000388	0.00606	0.001451	0.000576	8.1963e-05	0.000886	0.000353	5.3489e-05	0.000104	0.000394	0.000198	8.0958e-05	0.00023	5.7221e-05	0.000442	3.4516e-05
208.374	0.001912	0.000809	0.001107	0.000189	0.007569	0.002724	0.019884	0.00214	5.0704e-05	0.000401	0.005989	0.001658	0.000634	9.1298e-05	0.000912	0.000364	5.1813e-05	0.000109	0.000447	0.000187	9.2397e-05	0.000246	5.7852e-05	0.000456	2.9729e-05
208.618	0.001987	0.00073	0.000997	0.000169	0.007488	0.002501	0.019647	0.002273	4.6701e-05	0.000411	0.006329	0.00172	0.000643	8.546e-05	0.000845	0.000364	5.1031e-05	0.00011	0.000415	0.000192	8.6948e-05	0.000265	5.9631e-05	0.000485	2.9082e-05
208.862	0.001299	0.000771	0.001194	0.000155	0.007269	0.002794	0.018955	0.002318	5.045e-05	0.000381	0.005208	0.001777	0.000657	8.2891e-05	0.000827	0.00034	5.0517e-05	0.000107	0.000455	0.000204	8.5887e-05	0.000227	6.3241e-05	0.000544	3.3128e-05
209.106	0.001432	0.000795	0.001032	0.000168	0.006806	0.002378	0.018484	0.002197	5.3568e-05	0.000355	0.004574	0.001721	0.000663	7.6024e-05	0.000828	0.000354	5.0558e-05	0.0001	0.000435	0.000195	8.8244e-05	0.000229	7.0628e-05	0.000565	3.5167e-05
209.35	0.001383	0.000709	0.00108	0.000163	0.006876	0.002243	0.018641	0.002299	5.0146e-05	0.000359	0.004247	0.001765	0.000661	6.8509e-05	0.000821	0.000383	4.8833e-05	9.9871e-05	0.000403	0.000206	8.6874e-05	0.00019	7.0086e-05	0.00048	3.6457e-05
209.594	0.001434	0.000635	0.001166	0.000154	0.006811	0.002428	0.018633	0.002326	5.0616e-05	0.000407	0.00491	0.001956	0.000665	8.0506e-05	0.000829	0.000403	5.0786e-05	9.6858e-05	0.000411	0.000188	7.4461e-05	0.000187	6.8122e-05	0.00046	3.1418e-05
209.838	0.00161	0.000563	0.000972	0.000179	0.006662	0.002576	0.018163	0.002131	4.8695e-05	0.000398	0.005709	0.001647	0.00061	7.3616e-05	0.000871	0.0004	4.9091e-05	9.6583e-05	0.000437	0.000173	7.9798e-05	0.000224	5.5882e-05	0.000438	3.0294e-05
210.083	0.001521	0.000641	0.001107	0.000176	0.006379	0.002978	0.01761	0.002066	5.0787e-05	0.000422	0.005636	0.001549	0.000628	7.2315e-05	0.000983	0.000447	5.2119e-05	8.924e-05	0.000419	0.000177	7.2055e-05	0.000221	5.9947e-05	0.000432	3.1182e-05
210.327	0.001676	0.000742	0.001079	0.000178	0.006183	0.002809	0.018749	0.002168	5.0396e-05	0.00043	0.005844	0.00156	0.000715	7.933e-05	0.000885	0.000447	5.1146e-05	9.0908e-05	0.000418	0.000162	8.3335e-05	0.000203	6.3638e-05	0.00046	2.8813e-05
210.571	0.00173	0.000696	0.001088	0.000155	0.006479	0.002958	0.019209	0.002126	5.1363e-05	0.000386	0.00536	0.001439	0.000624	7.2694e-05	0.000966	0.000432	4.9932e-05	9.2048e-05	0.000412	0.000179	9.1825e-05	0.00019	5.723e-05	0.000419	2.8925e-05
210.815	0.001795	0.000637	0.001163	0.000154	0.006675	0.00315	0.019306	0.001979	4.7931e-05	0.00045	0.004738	0.001598	0.000594	7.9453e-05	0.000962	0.000463	4.4542e-05	8.9664e-05	0.000361	0.000192	9.8201e-05	0.000225	5.3615e-05	0.000405	3.2426e-05
211.059	0.001716	0.000703	0.001197	0.000153	0.006722	0.002544	0.020213	0.002061	4.6884e-05	0.000438	0.004611	0.001562	0.000592	8.3622e-05	0.000936	0.000453	5.073e-05	8.9792e-05	0.000334	0.000172	0.000105	0.000221	5.892e-05	0.000481	2.9813e-05
211.303	0.001542	0.000669	0.001064	0.000147	0.006608	0.002185	0.020911	0.002045	5.0362e-05	0.000339	0.005655	0.001665	0.00064	7.9519e-05	0.000885	0.000466	5.2095e-05	8.4893e-05	0.000373	0.000194	8.3367e-05	0.000218	5.8305e-05	0.000442	3.2267e-05
211.547	0.001416	0.000597	0.001143	0.000149	0.00667	0.002473	0.022035	0.001896	4.7618e-05	0.000482	0.004987	0.001547	0.000708	8.7428e-05	0.000953	0.000455	4.7617e-05	8.6823e-05	0.000383	0.000198	8.1869e-05	0.000217	5.7931e-05	0.000418	3.1161e-05
211.791	0.001477	0.000723	0.001168	0.000147	0.006897	0.002803	0.022881	0.002136	4.7797e-05	0.000475	0.004037	0.001595	0.000801	8.5805e-05	0.00096	0.000479	5.019e-05	8.1377e-05	0.000395	0.000211	6.7126e-05	0.000229	5.9589e-05	0.000391	2.9244e-05
212.036	0.001812	0.000814	0.001111	0.000169	0.006578	0.002964	0.022528	0.002095	4.5552e-05	0.000322	0.005033	0.001631	0.000823	8.09e-05	0.000871	0.000506	5.148e-05	9.2809e-05	0.000372	0.000188	6.8399e-05	0.000222	6.3847e-05	0.000409	3.1569e-05
212.28	0.001563	0.000739	0.001057	0.000172	0.006728	0.002951	0.023659	0.001932	4.53e-05	0.000349	0.005385	0.001532	0.000689	8.5582e-05	0.000873	0.000505	5.0766e-05	8.4025e-05	0.000393	0.000193	6.4686e-05	0.0002	5.8272e-05	0.00045	2.8055e-05
212.524	0.001662	0.000806	0.001141	0.000166	0.006215	0.002831	0.023623	0.001986	4.6131e-05	0.000331	0.006465	0.0018	0.000705	8.2379e-05	0.000815	0.000515	5.2041e-05	9.1038e-05	0.000403	0.000146	8.3166e-05	0.0002	5.4851e-05	0.000457	3.0009e-05
212.768	0.001311	0.000858	0.001356	0.000174	0.006154	0.002869	0.022662	0.001908	4.645e-05	0.000299	0.005739	0.0018	0.000682	6.7552e-05	0.000828	0.000534	5.4543e-05	8.5383e-05	0.000381	0.000177	8.953e-05	0.000217	5.4886e-05	0.000456	2.9993e-05
213.012	0.001399	0.000804	0.001162	0.000172	0.005889	0.002558	0.022759	0.00182	5.2386e-05	0.000306	0.005905	0.001677	0.000737	6.8193e-05	0.000734	0.000553	4.8561e-05	9.0967e-05	0.000397	0.000171	8.1068e-05	0.000231	5.4074e-05	0.000474	3.0368e-05
213.256	0.001524	0.000808	0.001066	0.00016	0.005907	0.002729	0.023651	0.001985	5.0484e-05	0.000294	0.005752	0.001606	0.000703	8.4017e-05	0.000805	0.000581	4.8003e-05	8.8664e-05	0.000398	0.000168	7.4205e-05	0.000206	5.6555e-05	0.000478	3.1047e-05
213.5	0.001683	0.000783	0.00095	0.00016	0.00594	0.002555	0.02395	0.001897	5.1036e-05	0.000451	0.005179	0.001863	0.000761	7.3323e-05	0.000758	0.000569	4.5191e-05	8.7597e-05	0.000403	0.00019	7.604e-05	0.000194	5.5075e-05	0.000455	2.7915e-05
213.745	0.001743	0.000804	0.001022	0.000178	0.006145	0.002528	0.024131	0.001923	4.0425e-05	0.000439	0.006334	0.001677	0.000656	6.8996e-05	0.000878	0.000579	4.8371e-05	8.2588e-05	0.000399	0.000188	8.009e-05	0.000204	5.3941e-05	0.000461	2.6481e-05
213.989	0.001659	0.00083	0.001117	0.000179	0.005931	0.002768	0.025199	0.002182	5.1725e-05	0.000322	0.005865	0.00156	0.000653	7.6729e-05	0.000802	0.000559	4.6235e-05	8.7076e-05	0.000389	0.000175	7.4942e-05	0.000193	5.3886e-05	0.000478	2.9455e-05
214.233	0.001469	0.000779	0.001102	0.000155	0.005739	0.002874	0.024808	0.002355	5.2865e-05	0.000389	0.005135	0.001467	0.000835	7.5668e-05	0.000757	0.000571	4.5358e-05	8.0043e-05	0.000406	0.000178	6.9257e-05	0.000205	4.9617e-05	0.000481	3.0777e-05
214.477	0.001183	0.000809	0.001207	0.000158	0.005651	0.002639	0.026021	0.002216	4.4536e-05	0.000338	0.00515	0.00165	0.000702	8.3323e-05	0.00072	0.000563	4.8708e-05	8.036e-05	0.000406	0.000165	8.0992e-05	0.000244	5.4407e-05	0.000444	2.7419e-05
214.721	0.001295	0.000862	0.001062	0.000142	0.005703	0.002711	0.026048	0.002371	4.385e-05	0.000235	0.005676	0.001711	0.000685	9.2218e-05	0.000781	0.00058	4.7331e-05	7.5189e-05	0.000401	0.000169	8.0527e-05	0.000244	5.7939e-05	0.000421	2.5937e-05
214.965	0.001535	0.000777	0.001091	0.000164	0.005721	0.002934	0.026214	0.002304	4.0569e-05	0.000295	0.004476	0.001628	0.000715	8.3301e-05	0.00071	0.000605	4.5894e-05	5.9464e-05	0.000348	0.000167	7.7067e-05	0.000249	5.9749e-05	0.000368	2.7155e-05
215.209	0.001649	0.000846	0.001066	0.000164	0.005837	0.002869	0.027439	0.002231	4.3342e-05	0.000265	0.004746	0.001715	0.000709	8.1575e-05	0.000737	0.000578	4.9338e-05	7.0824e-05	0.000364	0.000159	7.914e-05	0.000217	5.4854e-05	0.000363	2.6318e-05
215.454	0.002359	0.000851	0.001189	0.000147	0.005444	0.002889	0.026981	0.00219	4.966e-05	0.000292	0.006435	0.00186	0.00067	8.0502e-05	0.000718	0.000595	5.0628e-05	7.732e-05	0.00039	0.000176	7.822e-05	0.000218	4.8817e-05	0.000329	2.8954e-05
215.698	0.002304	0.000816	0.001052	0.000161	0.00533	0.002835	0.027294	0.002122	4.63e-05	0.000344	0.006119	0.001604	0.000742	7.7152e-05	0.000718	0.00058	4.9956e-05	7.7276e-05	0.000392	0.000209	7.0165e-05	0.000206	5.3075e-05	0.000341	2.9425e-05
215.942	0.001654	0.000793	0.000971	0.000161	0.005324	0.002616	0.026117	0.002172	4.6374e-05	0.000261	0.006039	0.001621	0.00069	8.0928e-05	0.000786	0.000586	4.7658e-05	7.2871e-05	0.000371	0.00016	6.5135e-05	0.000192	6.0382e-05	0.000301	2.8123e-05
216.186	0.001716	0.000812	0.001252	0.000153	0.005828	0.002442	0.027402	0.002024	3.7723e-05	0.000299	0.006849	0.001481	0.000724	8.2004e-05	0.00072	0.000588	4.9018e-05	8.0628e-05	0.000365	0.000191	7.1148e-05	0.000203	5.8253e-05	0.0003	2.857e-05
216.43	0.00141	0.000917	0.001151	0.000146	0.005215	0.002411	0.027001	0.001937	4.2415e-05	0.000322	0.006287	0.001534	0.000676	7.8638e-05	0.00066	0.000585	4.882e-05	7.3508e-05	0.000421	0.000174	8.6643e-05	0.000198	5.8064e-05	0.000315	3.0941e-05
216.674	0.001579	0.000928	0.001072	0.000143	0.005461	0.002598	0.025909	0.00194	4.4626e-05	0.000282	0.005513	0.001628	0.000724	7.3056e-05	0.000632	0.000568	5.1381e-05	7.3672e-05	0.000422	0.000174	7.6873e-05	0.000179	5.6335e-05	0.000317	2.8939e-05
216.918	0.00178	0.00092	0.001247	0.000156	0.005356	0.003015	0.026149	0.001929	4.8424e-05	0.000338	0.006569	0.00172	0.000701	8.8664e-05	0.000599	0.000597	4.86e-05	7.1836e-05	0.000374	0.000172	8.3055e-05	0.000196	5.6279e-05	0.000333	2.7979e-05
217.162	0.001753	0.000967	0.001306	0.000153	0.005538	0.002567	0.026179	0.001866	4.8707e-05	0.000376	0.005842	0.001699	0.000776	7.0459e-05	0.000573	0.000618	5.0752e-05	7.0644e-05	0.000416	0.00015	7.8228e-05	0.000225	5.5941e-05	0.000322	3.0596e-05
217.407	0.00136	0.000871	0.001193	0.000148	0.004865	0.002683	0.027186	0.001843	4.8264e-05	0.000304	0.006302	0.001501	0.000679	6.8461e-05	0.000678	0.000633	4.9273e-05	6.4214e-05	0.000389	0.000204	7.6728e-05	0.000213	5.0638e-05	0.000318	3.3794e-05
217.651	0.001498	0.000883	0.001067	0.000145	0.004879	0.002903	0.029067	0.001924	4.9518e-05	0.000299	0.005386	0.001622	0.00068	8.2936e-05	0.000634	0.000631	4.7795e-05	7.76e-05	0.000396	0.000191	8.9422e-05	0.000183	5.4554e-05	0.000328	3.1691e-05
217.895	0.001383	0.000955	0.001011	0.000141	0.004572	0.002754	0.030227	0.001887	4.9178e-05	0.000259	0.004464	0.001605	0.000747	6.7556e-05	0.000662	0.000602	4.9636e-05	7.2134e-05	0.000374	0.000196	6.9633e-05	0.000207	5.4886e-05	0.000318	2.6683e-05
218.139	0.001419	0.000966	0.001059	0.000127	0.004027	0.00238	0.031978	0.001888	4.1299e-05	0.000175	0.005373	0.001416	0.000795	6.9574e-05	0.00067	0.000579	4.5267e-05	6.6733e-05	0.000378	0.000185	7.592e-05	0.000206	5.7534e-05	0.000333	2.89e-05
218.383	0.001721	0.000899	0.001057	0.000124	0.003792	0.002448	0.033447	0.001931	4.3589e-05	0.000145	0.005707	0.001599	0.000767	7.5952e-05	0.000688	0.000595	4.3401e-05	7.8227e-05	0.000393	0.000165	7.4775e-05	0.000222	5.2767e-05	0.000308	2.6729e-05
218.627	0.001787	0.00078	0.001047	0.000125	0.003763	0.00249	0.035425	0.002001	3.9972e-05	0.000138	0.004635	0.001606	0.00077	7.9602e-05	0.000588	0.000552	4.2977e-05	7.4073e-05	0.000385	0.000159	6.9694e-05	0.00024	5.5017e-05	0.000277	2.7151e-05
218.871	0.001342	0.000814	0.001035	0.000138	0.003651	0.00248	0.035447	0.001848	4.7822e-05	0.000174	0.005072	0.001509	0.000808	7.5859e-05	0.000636	0.000516	4.5195e-05	6.8435e-05	0.000372	0.00016	8.9268e-05	0.000225	6.4542e-05	0.00028	2.9548e-05
219.116	0.001356	0.000832	0.000976	0.000135	0.003541	0.002712	0.037506	0.001863	5.4986e-05	0.000229	0.005181	0.001723	0.000787	7.3445e-05	0.000608	0.000488	4.1658e-05	6.7154e-05	0.000341	0.000153	7.428e-05	0.000205	5.3476e-05	0.000288	2.9683e-05
219.36	0.001702	0.00088	0.001022	0.000133	0.003588	0.002486	0.036194	0.001957	5.0789e-05	0.000217	0.00517	0.001642	0.000778	7.0203e-05	0.000582	0.000523	4.1487e-05	6.8669e-05	0.000334	0.000162	7.7043e-05	0.000214	4.9252e-05	0.000281	2.8432e-05
219.604	0.001568	0.000883	0.00105	0.000122	0.003835	0.002526	0.036318	0.002029	5.1789e-05	0.000198	0.0051	0.001609	0.00075	7.3524e-05	0.000597	0.000513	4.2463e-05	7.1071e-05	0.000364	0.00016	7.877e-05	0.000196	5.4114e-05	0.000269	2.7856e-05
219.848	0.001637	0.000906	0.001238	0.000149	0.003767	0.002798	0.035842	0.001953	4.3725e-05	0.000213	0.005234	0.001585	0.000766	6.8715e-05	0.000661	0.000512	4.026e-05	7.2456e-05	0.000374	0.000162	8.7003e-05	0.000225	4.6468e-05	0.000319	2.7052e-05
220.092	0.001435	0.000787	0.00107	0.000133	0.003926	0.003088	0.034154	0.001929	4.5971e-05	0.000199	0.005935	0.001538	0.000773	6.9079e-05	0.000618	0.000478	4.2259e-05	7.2518e-05	0.000399	0.000158	7.7307e-05	0.000226	4.7878e-05	0.000296	2.8561e-05
220.336	0.001424	0.00071	0.001216	0.000128	0.004301	0.002827	0.031747	0.001903	4.572e-05	0.000153	0.006356	0.001481	0.000673	6.2047e-05	0.00053	0.000515	4.0543e-05	7.1988e-05	0.000378	0.000172	7.1493e-05	0.000181	4.8881e-05	0.000288	2.9418e-05
220.581	0.001379	0.000844	0.001276	0.000136	0.004225	0.002671	0.029406	0.002023	4.6886e-05	0.000174	0.006072	0.001584	0.000668	6.7139e-05	0.000506	0.000497	4.1108e-05	7.0536e-05	0.00037	0.000162	7.159e-05	0.000192	4.8976e-05	0.000252	2.5615e-05
220.825	0.001426	0.000784	0.001264	0.000139	0.004275	0.002347	0.028461	0.001946	5.3621e-05	0.000186	0.005749	0.001533	0.000729	7.4649e-05	0.000502	0.000515	4.2151e-05	7.3094e-05	0.00039	0.000155	7.7997e-05	0.000205	5.3728e-05	0.000245	2.5084e-05
221.069	0.001786	0.000893	0.001252	0.00016	0.003848	0.002258	0.02793	0.00187	5.3055e-05	0.000168	0.005504	0.001471	0.000612	6.3538e-05	0.000577	0.000513	4.5606e-05	7.2517e-05	0.000368	0.000129	8.4886e-05	0.000201	5.7057e-05	0.000254	2.6107e-05
221.313	0.001968	0.000922	0.001149	0.00015	0.003922	0.003116	0.028711	0.001887	4.855e-05	0.000176	0.005581	0.001774	0.000556	7.2948e-05	0.000551	0.000521	4.2075e-05	7.2147e-05	0.000343	0.000147	7.1531e-05	0.000214	5.0955e-05	0.000212	2.6172e-05
221.557	0.001725	0.000832	0.001034	0.000151	0.003585	0.002812	0.028706	0.001824	4.9929e-05	0.000159	0.006693	0.001782	0.000584	7.339e-05	0.000547	0.000528	4.4747e-05	7.2519e-05	0.000305	0.000157	6.9775e-05	0.000205	4.9466e-05	0.000222	3.0011e-05
221.801	0.001631	0.000834	0.001156	0.00013	0.003558	0.002957	0.029709	0.001756	4.7201e-05	0.000196	0.005787	0.001498	0.000587	6.959e-05	0.00049	0.00049	3.8884e-05	5.657e-05	0.000342	0.000162	8.036e-05	0.00021	5.0629e-05	0.000216	2.6458e-05
222.045	0.001553	0.000956	0.001279	0.000135	0.003308	0.002944	0.029671	0.001607	4.7241e-05	0.000199	0.005834	0.001302	0.000563	7.1047e-05	0.000521	0.000494	4.3837e-05	5.7645e-05	0.000339	0.000156	7.8774e-05	0.000216	5.2724e-05	0.000212	2.7351e-05
222.29	0.001508	0.000897	0.00131	0.000132	0.003024	0.002631	0.030054	0.001587	4.7692e-05	0.000195	0.00485	0.001433	0.000783	7.8849e-05	0.000466	0.000517	4.4864e-05	5.5265e-05	0.000393	0.000163	6.4217e-05	0.00021	4.8327e-05	0.000209	2.9243e-05
222.534	0.001445	0.000823	0.001264	0.000129	0.003078	0.002529	0.031763	0.001567	5.357e-05	0.000221	0.005413	0.001754	0.000802	6.9766e-05	0.000455	0.000504	4.5591e-05	5.8132e-05	0.000349	0.000146	7.0754e-05	0.000187	4.9011e-05	0.00021	2.9125e-05
222.778	0.001735	0.000844	0.001142	0.00013	0.002967	0.002616	0.031539	0.001684	4.6933e-05	0.000197	0.006208	0.001641	0.00072	7.2262e-05	0.000488	0.00051	4.4758e-05	6.2461e-05	0.000334	0.000149	7.9157e-05	0.000194	4.531e-05	0.000208	2.8244e-05
223.022	0.001747	0.000837	0.001131	0.000133	0.002976	0.002605	0.031617	0.001611	4.8348e-05	0.000184	0.006329	0.001713	0.000703	7.355e-05	0.000503	0.000521	4.513e-05	6.2553e-05	0.000316	0.000144	8.507e-05	0.000203	4.9137e-05	0.000237	2.7466e-05
223.266	0.001428	0.000807	0.001055	0.000153	0.002908	0.002133	0.03065	0.001619	4.4386e-05	0.000178	0.005357	0.001621	0.000737	7.5226e-05	0.000446	0.000486	4.4572e-05	6.2114e-05	0.000337	0.000132	8.0256e-05	0.000191	4.2845e-05	0.000245	2.6773e-05
223.51	0.001686	0.000774	0.001133	0.000128	0.002634	0.002315	0.029297	0.001504	4.1807e-05	0.000143	0.006323	0.001431	0.000606	6.8639e-05	0.000442	0.000479	4.0479e-05	6.5175e-05	0.000356	0.000182	7.1573e-05	0.000201	5.0892e-05	0.000228	2.5069e-05
223.754	0.001721	0.000784	0.001037	0.000131	0.002907	0.002358	0.028156	0.00163	4.4958e-05	0.000138	0.006188	0.001545	0.000548	6.598e-05	0.000406	0.000498	4.0696e-05	6.1605e-05	0.000368	0.000162	6.883e-05	0.000191	5.3847e-05	0.000232	2.7263e-05
223.998	0.001213	0.000784	0.001271	0.00013	0.002678	0.002348	0.027269	0.001573	4.3284e-05	0.000157	0.005716	0.001567	0.000621	7.1584e-05	0.000366	0.00051	3.6094e-05	6.4343e-05	0.000392	0.000178	7.5447e-05	0.00022	5.5721e-05	0.000261	2.6285e-05
224.243	0.001075	0.000866	0.001185	0.000124	0.002606	0.00282	0.026377	0.001522	4.3005e-05	0.000163	0.005967	0.001676	0.000598	8.2249e-05	0.00042	0.000504	3.5711e-05	5.7848e-05	0.000357	0.000177	7.0057e-05	0.000203	5.0673e-05	0.000247	2.398e-05
224.487	0.00145	0.000869	0.001096	0.000123	0.002747	0.002809	0.024444	0.001511	4.8699e-05	0.000168	0.005663	0.001529	0.00058	7.9152e-05	0.000405	0.000517	3.8424e-05	5.8717e-05	0.000325	0.000176	8.2822e-05	0.000188	4.7103e-05	0.000241	2.5594e-05
224.731	0.001113	0.000871	0.001021	0.000128	0.003028	0.002453	0.024292	0.001446	4.6345e-05	0.000177	0.00571	0.00161	0.000579	8.0524e-05	0.000385	0.000518	3.2117e-05	6.6091e-05	0.000333	0.000168	6.9985e-05	0.000197	4.4332e-05	0.000263	2.8804e-05
224.975	0.001006	0.000841	0.001021	0.000152	0.002793	0.002647	0.02421	0.001444	5.3192e-05	0.000179	0.005619	0.001563	0.000649	8.1279e-05	0.000377	0.000505	3.2481e-05	6.4023e-05	0.000331	0.000145	7.4734e-05	0.000205	4.4545e-05	0.000257	2.7296e-05
225.219	0.00143	0.00085	0.000995	0.000159	0.002719	0.002423	0.024286	0.001378	4.8416e-05	0.000146	0.005658	0.001522	0.00064	6.2883e-05	0.000403	0.000511	2.9136e-05	6.1134e-05	0.000344	0.000151	9.6211e-05	0.000208	4.9099e-05	0.000274	2.7309e-05
225.463	0.001301	0.000823	0.000968	0.000156	0.002689	0.002911	0.023964	0.001269	5.2335e-05	0.000134	0.005255	0.001347	0.000568	6.7651e-05	0.000427	0.000545	2.9536e-05	5.4395e-05	0.000323	0.000131	8.5239e-05	0.000174	5e-05	0.000227	2.6141e-05
225.707	0.001427	0.000805	0.000972	0.000154	0.002704	0.002502	0.025309	0.001203	5.1743e-05	0.000112	0.005973	0.00167	0.000606	7.366e-05	0.000425	0.00056	2.8939e-05	5.6556e-05	0.000332	0.000147	7.973e-05	0.00018	5.0317e-05	0.000233	2.6666e-05
225.952	0.001469	0.000929	0.001147	0.000145	0.002542	0.00273	0.027123	0.001265	4.3162e-05	9.6064e-05	0.005901	0.001809	0.000517	7.522e-05	0.000408	0.00051	3.0081e-05	5.622e-05	0.000341	0.000155	8.2745e-05	0.000219	5.0451e-05	0.000263	2.3466e-05
226.196	0.001452	0.000877	0.000961	0.000144	0.002623	0.002805	0.028048	0.001349	4.7624e-05	0.00011	0.00607	0.001697	0.000582	7.4381e-05	0.000389	0.000518	3.1709e-05	5.7964e-05	0.000329	0.000151	7.3738e-05	0.000198	4.9613e-05	0.000241	2.5349e-05
226.44	0.001262	0.00089	0.001035	0.000158	0.002762	0.002723	0.029103	0.001348	5.2558e-05	0.000119	0.006677	0.001617	0.000611	7.5015e-05	0.000343	0.000534	3.1145e-05	6.2173e-05	0.000342	0.000161	7.52e-05	0.000198	4.804e-05	0.000249	2.6843e-05
226.684	0.001195	0.000841	0.000932	0.000154	0.002803	0.002667	0.030239	0.001392	4.9075e-05	0.000137	0.006583	0.001856	0.000615	6.0222e-05	0.000358	0.000536	3.1538e-05	6.1134e-05	0.000338	0.000165	7.2116e-05	0.000195	5.0328e-05	0.000228	2.3668e-05
226.928	0.001225	0.000749	0.001096	0.000147	0.002695	0.002559	0.02972	0.001414	3.7545e-05	0.000172	0.006019	0.001864	0.00058	5.7222e-05	0.000419	0.00052	3.0715e-05	5.5735e-05	0.000358	0.000167	6.8488e-05	0.000179	4.8667e-05	0.00025	2.2999e-05
227.172	0.001317	0.000747	0.00106	0.000131	0.002851	0.002079	0.029604	0.001427	3.6804e-05	0.000199	0.005882	0.001392	0.000491	5.8436e-05	0.000417	0.000488	2.9916e-05	5.4409e-05	0.000361	0.000133	7.0107e-05	0.00018	4.6121e-05	0.000256	2.5822e-05
227.416	0.00128	0.000769	0.000965	0.000129	0.002618	0.002217	0.028655	0.001503	4.1713e-05	0.000226	0.006204	0.001436	0.000556	6.9515e-05	0.000375	0.000502	2.9164e-05	5.2811e-05	0.000334	0.000131	7.4907e-05	0.000176	4.878e-05	0.000284	2.6089e-05
227.661	0.001116	0.000811	0.001056	0.000122	0.002802	0.002545	0.027747	0.001472	4.0974e-05	0.000218	0.005528	0.001566	0.000618	7.2895e-05	0.000351	0.000536	2.8893e-05	5.1343e-05	0.000374	0.000125	6.5507e-05	0.000222	4.9669e-05	0.000302	2.4319e-05
227.905	0.001229	0.00085	0.000928	0.000126	0.002699	0.002624	0.026446	0.001518	4.3159e-05	0.00017	0.004937	0.00166	0.000526	7.1794e-05	0.000299	0.000505	2.6148e-05	4.9622e-05	0.000308	0.000158	6.9176e-05	0.000211	4.874e-05	0.000336	2.7579e-05
228.149	0.00135	0.000969	0.000914	0.000133	0.002833	0.002463	0.025312	0.001535	4.2943e-05	0.000154	0.004701	0.001704	0.000613	6.6462e-05	0.000254	0.000506	2.5217e-05	5.2249e-05	0.000356	0.000155	7.1937e-05	0.000211	5.0433e-05	0.000302	2.8325e-05
228.393	0.001689	0.00073	0.001058	0.00014	0.002357	0.002374	0.023808	0.001315	5.1059e-05	0.000148	0.004926	0.001484	0.000667	6.9903e-05	0.000368	0.000486	2.326e-05	5.3276e-05	0.000348	0.000144	6.7785e-05	0.000196	5.2001e-05	0.000277	2.956e-05
228.637	0.001599	0.000747	0.001054	0.000126	0.002464	0.00258	0.022411	0.001348	4.5428e-05	0.000126	0.005618	0.001573	0.000627	7.6697e-05	0.000393	0.000504	2.5831e-05	5.2348e-05	0.000353	0.000151	7.3113e-05	0.000195	4.5266e-05	0.000297	2.8013e-05
228.881	0.001433	0.00082	0.000945	0.00013	0.002334	0.002573	0.021175	0.001305	4.7332e-05	0.000124	0.005864	0.00158	0.000706	8.3632e-05	0.000321	0.000516	2.5958e-05	4.8028e-05	0.000342	0.000128	7.6027e-05	0.000203	4.7715e-05	0.000264	2.7558e-05
229.125	0.001546	0.000979	0.000909	0.000139	0.002218	0.002917	0.019957	0.001339	4.3288e-05	0.00015	0.005747	0.001437	0.000671	7.2249e-05	0.000302	0.000474	2.6561e-05	5.1672e-05	0.000305	0.000147	7.3421e-05	0.000211	5.0907e-05	0.000258	2.7609e-05
229.369	0.001599	0.000985	0.000977	0.000129	0.002349	0.002533	0.01986	0.001333	4.3066e-05	0.000201	0.005339	0.001479	0.000655	7.8133e-05	0.000307	0.000473	2.6242e-05	5.6813e-05	0.000312	0.000146	7.7996e-05	0.000197	5.1554e-05	0.000256	2.4306e-05
229.614	0.001332	0.000813	0.001137	0.00012	0.002263	0.002342	0.019515	0.001362	4.7784e-05	0.000173	0.00596	0.001315	0.000706	6.4725e-05	0.000296	0.000464	2.9397e-05	5.571e-05	0.000351	0.000147	7.4879e-05	0.000209	4.6295e-05	0.000245	2.2869e-05
229.858	0.001106	0.000814	0.001078	0.000114	0.002465	0.002232	0.019359	0.001307	4.6287e-05	0.000162	0.005607	0.001493	0.000666	6.4215e-05	0.000312	0.00046	2.6821e-05	6.0266e-05	0.000376	0.000122	8.268e-05	0.000191	4.87e-05	0.000236	2.385e-05
230.102	0.001295	0.000911	0.00102	0.000126	0.002279	0.002419	0.018567	0.001429	4.1849e-05	0.000187	0.006034	0.001618	0.000703	6.5717e-05	0.000336	0.000443	2.7256e-05	5.8143e-05	0.000336	0.000132	7.2651e-05	0.000191	4.6501e-05	0.000239	2.5132e-05
230.346	0.001096	0.000854	0.001102	0.00013	0.002419	0.002473	0.018243	0.00135	4.6814e-05	0.000152	0.006714	0.001433	0.000796	6.886e-05	0.000304	0.00045	2.5351e-05	5.2051e-05	0.00031	0.000143	5.6717e-05	0.000192	4.7935e-05	0.000258	2.6022e-05
230.59	0.001268	0.000807	0.001115	0.000121	0.002341	0.002436	0.018208	0.001411	4.5449e-05	0.000142	0.005683	0.001437	0.000731	7.0381e-05	0.000309	0.000448	2.6478e-05	5.3609e-05	0.000341	0.000149	6.4553e-05	0.000183	5.0475e-05	0.000231	2.4114e-05
230.834	0.00153	0.000768	0.000991	0.000124	0.002332	0.002709	0.01847	0.001421	4.3724e-05	0.000166	0.004573	0.001736	0.000778	7.2475e-05	0.000276	0.000464	2.7403e-05	4.8998e-05	0.000345	0.000135	7.8199e-05	0.000193	4.7519e-05	0.000245	2.5429e-05
231.078	0.001596	0.000704	0.000968	0.000126	0.002362	0.002691	0.01865	0.001337	4.1844e-05	0.000125	0.005458	0.001493	0.000683	6.758e-05	0.000283	0.000446	2.8115e-05	5.0508e-05	0.000354	0.000135	7.6319e-05	0.000206	4.6722e-05	0.000221	2.3661e-05
231.323	0.001447	0.000725	0.000984	0.000116	0.00253	0.002485	0.018525	0.00132	4.6032e-05	0.000133	0.005965	0.00143	0.00065	7.3515e-05	0.000309	0.000444	2.5606e-05	5.0853e-05	0.000369	0.00013	7.086e-05	0.00021	4.2682e-05	0.000238	2.2895e-05
231.567	0.001263	0.000764	0.001033	0.000118	0.002721	0.00238	0.01895	0.001366	4.8958e-05	0.000144	0.005383	0.001321	0.00077	6.2862e-05	0.000311	0.000408	2.6383e-05	5.2879e-05	0.000311	0.000129	7.7771e-05	0.000188	4.9885e-05	0.000239	2.353e-05
231.811	0.001489	0.000815	0.001086	0.000129	0.002614	0.002664	0.018508	0.001274	4.4999e-05	0.000127	0.005304	0.001267	0.000687	7.2019e-05	0.000342	0.000428	2.3832e-05	5.2073e-05	0.000347	0.000115	8.3673e-05	0.000187	4.5579e-05	0.000226	2.3265e-05
232.055	0.001566	0.000888	0.001038	0.000108	0.002772	0.002601	0.018811	0.001253	4.4726e-05	0.000158	0.005698	0.001259	0.000647	7.3664e-05	0.000288	0.000455	2.3915e-05	5.2543e-05	0.000332	0.000115	7.6201e-05	0.000192	4.691e-05	0.000222	2.2151e-05
232.299	0.00172	0.000828	0.001213	0.000111	0.002797	0.002449	0.017993	0.001172	3.6975e-05	0.000151	0.005323	0.001396	0.000555	6.9256e-05	0.000238	0.000456	2.31e-05	4.6771e-05	0.000301	0.000133	6.764e-05	0.000198	4.5118e-05	0.000228	2.2577e-05
232.543	0.001578	0.000814	0.001025	0.000115	0.002719	0.002189	0.017412	0.001158	3.6033e-05	0.000142	0.00517	0.001603	0.000612	7.2085e-05	0.000267	0.000448	2.3926e-05	4.6817e-05	0.000332	0.000123	7.6819e-05	0.000192	4.1785e-05	0.000208	2.2411e-05
232.787	0.001745	0.000956	0.001004	0.000138	0.002539	0.002613	0.016275	0.001205	4.0366e-05	0.0002	0.005219	0.001746	0.000674	7.0687e-05	0.000237	0.000459	2.5422e-05	4.6861e-05	0.000337	0.000124	7.2658e-05	0.000196	4.2933e-05	0.00022	2.4603e-05
233.032	0.001601	0.001012	0.001037	0.000132	0.002482	0.002559	0.015963	0.00121	4.4587e-05	0.000163	0.00535	0.001733	0.000704	8.3392e-05	0.000262	0.000452	2.4972e-05	4.1221e-05	0.00032	0.000114	7.0548e-05	0.000226	4.6683e-05	0.000218	2.5855e-05
233.276	0.001348	0.00095	0.001115	0.000125	0.002394	0.00243	0.015884	0.001318	4.9297e-05	0.000138	0.005571	0.001396	0.000644	6.8795e-05	0.000295	0.000458	2.4582e-05	4.5925e-05	0.000324	0.000122	6.4341e-05	0.000211	4.8936e-05	0.000217	2.5781e-05
233.52	0.00159	0.000863	0.001118	0.000102	0.002418	0.002336	0.015199	0.001304	3.9183e-05	0.000186	0.005239	0.001501	0.00061	6.4963e-05	0.000267	0.000478	2.5604e-05	4.7347e-05	0.000335	0.00014	7.3788e-05	0.000188	5.1548e-05	0.000203	2.5353e-05
233.764	0.00132	0.000889	0.001011	0.000104	0.002342	0.002502	0.013924	0.00135	3.6853e-05	0.000175	0.004595	0.001407	0.000664	7.0241e-05	0.000297	0.000453	2.6224e-05	4.9859e-05	0.00032	0.000134	7.6024e-05	0.000185	4.8923e-05	0.000214	2.2184e-05
234.008	0.001276	0.000967	0.000994	0.000111	0.002258	0.002274	0.013019	0.001416	3.7232e-05	0.000195	0.005961	0.00149	0.000665	6.7643e-05	0.000293	0.000486	2.8326e-05	5.0931e-05	0.000311	0.000115	7.1461e-05	0.0002	4.7822e-05	0.000236	2.4828e-05
234.252	0.001656	0.000831	0.000968	0.000123	0.002083	0.002302	0.012495	0.001406	3.4083e-05	0.000209	0.005668	0.001553	0.00062	6.8502e-05	0.000308	0.000465	2.6393e-05	5.1005e-05	0.000299	0.000123	8.2436e-05	0.000209	4.3038e-05	0.00021	2.5503e-05
234.496	0.001373	0.000831	0.000913	0.000126	0.002092	0.002277	0.01185	0.001386	3.9518e-05	0.00023	0.00495	0.001591	0.000699	6.4196e-05	0.000333	0.000445	2.5199e-05	4.7618e-05	0.000319	0.000135	8.9265e-05	0.000215	3.8944e-05	0.000205	2.4791e-05
234.741	0.001514	0.00087	0.001019	0.000137	0.00207	0.00223	0.012156	0.001403	4.5543e-05	0.00023	0.005246	0.001532	0.000691	5.7485e-05	0.000331	0.000463	2.5582e-05	5.0344e-05	0.000299	0.000135	8.899e-05	0.0002	4.1524e-05	0.000241	2.6154e-05
234.985	0.001368	0.000834	0.000925	0.000126	0.001945	0.002398	0.012183	0.001397	4.9416e-05	0.000182	0.00539	0.001553	0.000694	5.7692e-05	0.000289	0.000449	2.4001e-05	4.8974e-05	0.000302	0.000121	8.2011e-05	0.000187	4.4752e-05	0.00025	2.3694e-05
235.229	0.001055	0.00087	0.001038	0.000128	0.00186	0.00253	0.011645	0.001387	4.7857e-05	0.000149	0.005665	0.001654	0.000714	6.0123e-05	0.00031	0.000443	2.2106e-05	4.3727e-05	0.000309	0.000134	9.067e-05	0.000197	4.9314e-05	0.000256	2.3351e-05
235.473	0.001169	0.000815	0.001091	0.000116	0.001679	0.002502	0.01102	0.001431	4.2263e-05	0.000172	0.005131	0.001689	0.000696	6.482e-05	0.000341	0.000433	2.2717e-05	4.4582e-05	0.000349	0.000136	9.24e-05	0.000189	5.0389e-05	0.000277	2.1668e-05
235.717	0.001214	0.000739	0.000968	0.000118	0.001925	0.002311	0.011029	0.00137	3.929e-05	0.00014	0.005381	0.00187	0.000626	6.2965e-05	0.000324	0.000395	2.3559e-05	4.8265e-05	0.000309	0.000139	8.593e-05	0.000227	4.3237e-05	0.000275	2.3897e-05
235.961	0.001098	0.000912	0.000945	0.000118	0.001747	0.002235	0.011532	0.001314	4.199e-05	0.00011	0.005051	0.001549	0.000605	6.8537e-05	0.000273	0.00039	2.1053e-05	4.6446e-05	0.000319	0.000126	6.6257e-05	0.000203	4.1237e-05	0.000259	2.117e-05
236.205	0.001213	0.000972	0.00092	0.000112	0.001951	0.002548	0.011115	0.001298	4.0252e-05	0.000137	0.005115	0.001641	0.000608	7.626e-05	0.000271	0.000386	2.2798e-05	4.1257e-05	0.000315	0.000122	7.5496e-05	0.000183	4.4295e-05	0.000265	2.3085e-05
236.45	0.001166	0.000893	0.00104	0.000122	0.001883	0.002481	0.011199	0.001212	4.287e-05	0.000143	0.00618	0.001643	0.000629	7.795e-05	0.000268	0.000417	2.2044e-05	4.182e-05	0.00032	0.000128	7.843e-05	0.000203	4.3996e-05	0.000271	2.1469e-05
236.694	0.001241	0.000826	0.001021	0.000127	0.00189	0.00243	0.010975	0.001181	4.0303e-05	0.000151	0.005616	0.001585	0.000647	7.3298e-05	0.000293	0.000416	2.231e-05	4.2006e-05	0.000324	0.000133	6.7678e-05	0.000198	4.0743e-05	0.000264	2.1649e-05
236.938	0.001504	0.000882	0.001043	0.000102	0.001852	0.002138	0.010113	0.001075	4.0756e-05	0.000186	0.005338	0.0017	0.000633	7.4661e-05	0.000306	0.000425	2.152e-05	4.9906e-05	0.000327	0.000138	6.6078e-05	0.000194	4.1013e-05	0.000259	2.2316e-05
237.182	0.001447	0.0009	0.000883	0.000101	0.001759	0.002198	0.0103	0.001161	4.2819e-05	0.000166	0.005779	0.001481	0.000605	7.1667e-05	0.000284	0.000419	2.1909e-05	4.2809e-05	0.000345	0.000152	7.6241e-05	0.000202	3.8555e-05	0.000238	2.0333e-05
237.426	0.00141	0.00093	0.000891	0.000103	0.001803	0.002366	0.009765	0.001171	4.3474e-05	0.00016	0.005712	0.001515	0.000637	6.9063e-05	0.000264	0.000397	1.9261e-05	4.9142e-05	0.000296	0.000147	8.4184e-05	0.000205	4.5773e-05	0.000238	1.8288e-05
237.67	0.001265	0.000858	0.000978	0.000103	0.001525	0.002346	0.008981	0.001164	4.1586e-05	0.000169	0.005245	0.001488	0.00067	6.4144e-05	0.000287	0.000424	1.9548e-05	4.0963e-05	0.000302	0.000133	8.0983e-05	0.000194	4.5305e-05	0.000251	1.9489e-05
237.914	0.001053	0.000832	0.001083	0.000117	0.001399	0.002092	0.009198	0.001214	4.574e-05	0.000149	0.004784	0.001502	0.000662	6.756e-05	0.000279	0.000399	1.9354e-05	4.2332e-05	0.000323	0.000136	7.7014e-05	0.000227	4.0763e-05	0.000226	2.2502e-05
238.159	0.001204	0.000798	0.00112	0.000103	0.001407	0.002146	0.008847	0.001214	4.8471e-05	0.000122	0.005404	0.0014	0.000603	6.7012e-05	0.000267	0.000424	2.0552e-05	4.4735e-05	0.000282	0.000138	9.1127e-05	0.000229	4.367e-05	0.000232	2.3376e-05
238.403	0.00125	0.000756	0.001248	0.00011	0.001415	0.00218	0.008957	0.001231	4.465e-05	0.000133	0.005145	0.00144	0.000585	5.9581e-05	0.0003	0.00044	2.2015e-05	4.5572e-05	0.00028	0.000126	0.000102	0.000186	4.2222e-05	0.000212	2.5098e-05
238.647	0.001301	0.000681	0.001008	0.000111	0.001405	0.002183	0.008656	0.001132	4.7376e-05	0.000112	0.005525	0.0015	0.000498	6.8887e-05	0.000272	0.000446	2.1633e-05	4.5786e-05	0.000308	0.000128	8.3995e-05	0.000199	4.5808e-05	0.000237	2.1682e-05
238.891	0.001293	0.000809	0.000936	0.000113	0.001397	0.002415	0.008625	0.001117	5.0684e-05	0.000137	0.005269	0.00154	0.000522	6.1821e-05	0.000269	0.000416	2.0498e-05	4.709e-05	0.000316	0.00011	8.8822e-05	0.000201	4.1881e-05	0.000218	2.1436e-05
239.135	0.001514	0.000796	0.001033	0.000128	0.001295	0.002179	0.008646	0.001112	4.6237e-05	0.00016	0.005004	0.001353	0.000532	6.5174e-05	0.000265	0.000404	2.1079e-05	4.7728e-05	0.000293	0.000126	8.3941e-05	0.000217	4.3589e-05	0.000216	2.4004e-05
239.379	0.001428	0.000804	0.00105	0.000115	0.001478	0.002205	0.008657	0.001158	4.198e-05	0.000136	0.005004	0.001262	0.000486	6.6902e-05	0.000246	0.000377	2.1165e-05	4.7153e-05	0.00029	0.000115	7.3296e-05	0.000225	4.7482e-05	0.00023	2.3596e-05
239.623	0.001286	0.000738	0.001035	0.000107	0.001603	0.002005	0.008616	0.001103	3.9149e-05	0.000151	0.005023	0.001365	0.000518	6.9831e-05	0.000232	0.000384	2.0188e-05	5.0528e-05	0.000285	0.00013	7.8224e-05	0.000209	4.2521e-05	0.000241	2.2568e-05
239.868	0.001492	0.000695	0.00092	0.000102	0.001635	0.002188	0.008337	0.00121	4.5082e-05	0.00015	0.004949	0.001387	0.000516	6.8103e-05	0.000253	0.000366	2.0868e-05	4.254e-05	0.000311	0.000132	7.8207e-05	0.000199	4.3424e-05	0.000238	2.0651e-05
240.112	0.001396	0.000675	0.000979	0.000114	0.00173	0.002387	0.007646	0.001082	4.2545e-05	0.000141	0.004953	0.001495	0.0006	6.0423e-05	0.000246	0.000359	2.2585e-05	4.6393e-05	0.000319	0.000122	7.6597e-05	0.00019	4.2399e-05	0.000229	2.0634e-05
240.356	0.001403	0.000728	0.001104	0.00012	0.001534	0.002155	0.00731	0.001032	4.0027e-05	0.000161	0.004785	0.001376	0.000582	6.0615e-05	0.000234	0.000372	2.1289e-05	4.9231e-05	0.000296	0.000116	7.9883e-05	0.000201	4.5826e-05	0.000214	2.0899e-05
240.6	0.001448	0.000778	0.000902	0.000101	0.00168	0.002281	0.006852	0.00102	4.1661e-05	0.000164	0.004995	0.001405	0.000601	5.8873e-05	0.000271	0.00041	1.7898e-05	3.9506e-05	0.000305	0.000118	7.6276e-05	0.00019	4.6244e-05	0.000215	2.0132e-05
240.844	0.001373	0.000689	0.000912	9.9223e-05	0.001727	0.002481	0.006855	0.00095	3.669e-05	0.000185	0.004396	0.001517	0.000631	5.9536e-05	0.000256	0.00041	1.8523e-05	3.983e-05	0.000302	0.000119	7.0407e-05	0.000197	4.3466e-05	0.000211	2.2418e-05
241.088	0.001312	0.000739	0.000866	0.000109	0.001746	0.00234	0.006396	0.000995	3.7688e-05	0.000263	0.004572	0.001528	0.000601	6.5854e-05	0.000223	0.000425	1.8721e-05	4.852e-05	0.00032	0.000121	8.4355e-05	0.0002	3.939e-05	0.000204	2.242e-05
241.332	0.001272	0.000752	0.001024	0.000111	0.001661	0.002319	0.005763	0.000981	3.9423e-05	0.00023	0.005006	0.001446	0.000482	6.4846e-05	0.000192	0.000421	1.8359e-05	4.3993e-05	0.000323	0.000126	7.678e-05	0.00018	4.116e-05	0.000238	2.1347e-05
241.577	0.001111	0.000768	0.001075	0.0001	0.001647	0.00211	0.005142	0.00107	4.0575e-05	0.000191	0.005334	0.001664	0.000461	6.7239e-05	0.000185	0.000427	2.0005e-05	4.287e-05	0.000303	0.000125	9.3782e-05	0.00017	4.4437e-05	0.00022	2.1733e-05
241.821	0.001196	0.000784	0.001129	0.000109	0.001608	0.002275	0.005376	0.001052	4.3787e-05	0.000229	0.005876	0.001806	0.000464	6.6248e-05	0.000195	0.00044	1.9862e-05	4.4533e-05	0.000311	0.000127	7.7112e-05	0.0002	4.9085e-05	0.000223	1.9794e-05
242.065	0.001217	0.000783	0.001155	0.000107	0.001691	0.002302	0.004937	0.001056	4.1223e-05	0.000203	0.004852	0.001506	0.000511	6.0611e-05	0.000226	0.000461	1.9482e-05	4.2735e-05	0.000306	0.000128	6.4563e-05	0.000188	4.5707e-05	0.00024	2.1276e-05
242.309	0.001495	0.000697	0.00097	0.000105	0.001616	0.002525	0.004754	0.001092	3.7409e-05	0.000145	0.004806	0.001531	0.00058	5.6703e-05	0.000183	0.000421	2.063e-05	4.3887e-05	0.000254	0.000122	8.0497e-05	0.000189	4.1188e-05	0.000254	2.1338e-05
242.553	0.001547	0.00065	0.000859	0.000124	0.001573	0.00256	0.005326	0.001135	4.0919e-05	0.000132	0.004817	0.001695	0.000644	5.3484e-05	0.000193	0.0004	2.2327e-05	4.4749e-05	0.000262	0.000109	8.5633e-05	0.000166	4.1437e-05	0.000241	2.0588e-05
242.797	0.001343	0.000696	0.000874	0.000137	0.001556	0.002418	0.005621	0.001113	4.5789e-05	0.00014	0.004686	0.001625	0.00064	5.6721e-05	0.000207	0.000386	2.1337e-05	4.5043e-05	0.000293	0.000115	8.8323e-05	0.000172	3.9524e-05	0.000241	1.7554e-05
243.041	0.001433	0.000728	0.001003	0.000115	0.001654	0.00231	0.005258	0.001065	4.5367e-05	0.000139	0.005278	0.001546	0.000603	6.0185e-05	0.000218	0.00041	2.1667e-05	4.0595e-05	0.000271	0.000111	7.9569e-05	0.000189	4.1363e-05	0.000231	1.9632e-05
243.286	0.001296	0.00072	0.001018	0.000108	0.001807	0.002338	0.005762	0.000971	4.6552e-05	0.000133	0.005153	0.001482	0.000529	6.2724e-05	0.000229	0.000393	1.9435e-05	3.9335e-05	0.000304	0.000124	7.7401e-05	0.000199	4.0456e-05	0.000223	2.0489e-05
243.53	0.001308	0.000612	0.000861	0.000115	0.001622	0.002175	0.005951	0.000973	4.7741e-05	0.000148	0.004679	0.001174	0.000474	6.0264e-05	0.000232	0.000386	2.0883e-05	4.3392e-05	0.000312	0.000134	8.0191e-05	0.000195	3.8507e-05	0.00023	2.0413e-05
243.774	0.001276	0.000562	0.000918	0.000121	0.00168	0.002156	0.006222	0.000976	3.9944e-05	0.000187	0.005153	0.001264	0.000514	6.6026e-05	0.000223	0.000389	2.3204e-05	4.5255e-05	0.000321	0.000121	8.7752e-05	0.000199	4.0988e-05	0.000193	2.1223e-05
244.018	0.001523	0.000566	0.000968	0.000113	0.001649	0.001747	0.005939	0.000975	3.9532e-05	0.000177	0.005599	0.001139	0.000492	6.3841e-05	0.000219	0.000376	2.1733e-05	3.925e-05	0.000268	0.000111	8.2775e-05	0.000198	4.3467e-05	0.000204	2.1229e-05
244.262	0.001488	0.000729	0.001097	0.000117	0.001903	0.002251	0.005248	0.000903	3.8604e-05	0.000159	0.004627	0.001483	0.00055	6.6572e-05	0.000202	0.000387	2.3131e-05	4.4957e-05	0.000288	0.000105	7.5932e-05	0.000177	3.9815e-05	0.000228	1.8735e-05
244.506	0.001277	0.000695	0.001157	0.000117	0.00171	0.002125	0.005141	0.000873	4.3874e-05	0.000174	0.004067	0.001403	0.000538	7.8507e-05	0.000193	0.000339	2.207e-05	4.0013e-05	0.000306	9.5366e-05	9.0639e-05	0.000193	4.234e-05	0.000231	1.8899e-05
244.75	0.001194	0.000632	0.001058	0.000111	0.001771	0.002075	0.004985	0.000883	3.6678e-05	0.000163	0.004207	0.001372	0.000549	7.6883e-05	0.000204	0.000356	2.0857e-05	4.2845e-05	0.000288	0.000122	7.9913e-05	0.00022	4.202e-05	0.000194	2.0511e-05
244.994	0.001181	0.000764	0.000983	0.000122	0.001717	0.002041	0.00516	0.000773	3.9768e-05	0.000155	0.005065	0.001641	0.000597	5.6766e-05	0.000207	0.000355	2.1368e-05	4.3061e-05	0.000289	0.000112	6.8159e-05	0.000196	4.313e-05	0.000216	1.8493e-05
245.239	0.001342	0.000762	0.000871	0.000121	0.001738	0.001959	0.004887	0.000771	4.0423e-05	0.000169	0.005665	0.001494	0.000644	5.5298e-05	0.000222	0.000363	2.2441e-05	4.6383e-05	0.0003	0.000106	6.2368e-05	0.000199	4.3661e-05	0.000223	1.725e-05
245.483	0.001305	0.000742	0.000989	0.000118	0.001554	0.002146	0.004228	0.00079	4.6742e-05	0.000158	0.003961	0.001525	0.000616	5.2141e-05	0.000198	0.00036	2.022e-05	4.2924e-05	0.000279	0.000105	7.8839e-05	0.000195	3.9556e-05	0.000233	1.8017e-05
245.727	0.001325	0.000746	0.000945	0.000104	0.001486	0.002295	0.004408	0.000738	3.9441e-05	0.000177	0.004042	0.001557	0.000687	5.2871e-05	0.000218	0.000379	2.0626e-05	4.2248e-05	0.000277	0.000109	8.5819e-05	0.000191	3.7478e-05	0.000233	1.7178e-05
245.971	0.000972	0.000729	0.000882	9.9843e-05	0.001472	0.002013	0.00415	0.000667	3.2833e-05	0.000186	0.004706	0.001615	0.000698	5.6594e-05	0.000196	0.000369	2.0119e-05	4.6078e-05	0.000279	0.000106	8.4487e-05	0.000216	3.8652e-05	0.000232	1.8358e-05
246.215	0.00114	0.00065	0.000997	9.0928e-05	0.001291	0.002133	0.00393	0.000695	3.4351e-05	0.000178	0.004694	0.00146	0.00064	5.9641e-05	0.000187	0.000358	2.2114e-05	4.5219e-05	0.000314	0.000118	8.8925e-05	0.000209	4.4051e-05	0.000238	1.9858e-05
246.459	0.001414	0.00065	0.000939	9.5838e-05	0.001359	0.001943	0.004078	0.000666	3.3658e-05	0.000173	0.004525	0.001569	0.000586	5.2125e-05	0.000189	0.000334	2.1199e-05	4.078e-05	0.000277	0.000115	8.5445e-05	0.000194	4.3394e-05	0.000217	1.9822e-05
246.703	0.001399	0.000682	0.000934	0.000117	0.001363	0.001972	0.004195	0.000723	3.8092e-05	0.000157	0.004644	0.001408	0.000517	4.8477e-05	0.000209	0.00035	2.1783e-05	3.7939e-05	0.000314	9.7401e-05	8.5711e-05	0.000172	4.271e-05	0.000207	2.084e-05
246.948	0.001031	0.000612	0.001067	0.000118	0.001432	0.001774	0.004287	0.000799	4.0546e-05	0.000152	0.004696	0.001482	0.000525	4.7311e-05	0.0002	0.000348	2.2628e-05	3.9625e-05	0.000304	0.000105	8.2344e-05	0.000168	4.4928e-05	0.000187	1.8647e-05
247.192	0.001148	0.000582	0.001064	0.000115	0.001495	0.001811	0.004426	0.000738	3.3611e-05	0.000136	0.004113	0.001285	0.000486	5.2508e-05	0.000199	0.000334	1.9458e-05	4.425e-05	0.000305	9.8887e-05	8.2229e-05	0.000184	4.6511e-05	0.000189	2.1238e-05
247.436	0.001351	0.000683	0.000961	9.6011e-05	0.001531	0.001963	0.004236	0.000703	3.9076e-05	0.000122	0.004611	0.001315	0.00048	4.6483e-05	0.000192	0.000343	2.0556e-05	4.6167e-05	0.000265	9.8769e-05	9.6331e-05	0.000219	4.7219e-05	0.000188	2.0861e-05
247.68	0.001221	0.000689	0.000891	0.000109	0.001583	0.002101	0.004316	0.000778	4.3793e-05	0.00012	0.004675	0.001719	0.000506	4.6328e-05	0.00019	0.000334	1.9902e-05	4.4244e-05	0.00027	0.000112	0.000102	0.000212	4.1985e-05	0.000188	1.8031e-05
247.924	0.001344	0.000627	0.000836	0.000101	0.001642	0.001857	0.00445	0.000766	4.3625e-05	0.000126	0.004883	0.001722	0.000479	4.9963e-05	0.000211	0.00033	1.9809e-05	3.6365e-05	0.00028	0.00011	7.7774e-05	0.000184	3.8813e-05	0.000211	1.811e-05
248.168	0.00144	0.000676	0.000833	0.000107	0.001691	0.001835	0.00461	0.000794	4.0394e-05	0.000133	0.004843	0.00147	0.000487	5.4292e-05	0.000182	0.000323	1.8426e-05	3.5916e-05	0.000295	0.000102	8.5779e-05	0.000186	4.3434e-05	0.000219	1.7456e-05
248.412	0.001424	0.000579	0.000881	8.7991e-05	0.001674	0.001952	0.005078	0.000765	4.5506e-05	0.000158	0.004419	0.001333	0.000462	5.4532e-05	0.000181	0.000331	1.8597e-05	3.8464e-05	0.000311	9.97e-05	8.0899e-05	0.000177	4.6831e-05	0.00019	2.0349e-05
248.657	0.001166	0.000544	0.000815	0.000101	0.00168	0.002017	0.005265	0.000702	4.1432e-05	0.000152	0.005099	0.00147	0.000464	5.2136e-05	0.000196	0.000329	1.9435e-05	4.0686e-05	0.000287	0.00011	7.8604e-05	0.000158	4.8787e-05	0.000176	1.8449e-05
248.901	0.001397	0.000618	0.000994	0.000111	0.001604	0.00195	0.00543	0.000718	3.9343e-05	0.000162	0.004867	0.001334	0.000483	5.5662e-05	0.000184	0.000307	1.9743e-05	3.9395e-05	0.00031	0.000115	8.3019e-05	0.000171	4.1391e-05	0.000185	1.869e-05
249.145	0.001099	0.000567	0.000983	0.000111	0.001609	0.001976	0.005282	0.000681	3.3982e-05	0.000171	0.004253	0.00152	0.000457	5.3401e-05	0.000169	0.000302	1.8601e-05	4.2735e-05	0.000289	0.000116	8.0097e-05	0.000172	4.199e-05	0.000196	1.5866e-05
249.389	0.000874	0.000593	0.000952	0.000105	0.001672	0.002086	0.004876	0.000671	3.6821e-05	0.000173	0.004406	0.001372	0.000446	5.5803e-05	0.000181	0.000301	1.8189e-05	4.0692e-05	0.000316	0.000112	8.6127e-05	0.000183	4.7359e-05	0.0002	1.8934e-05
249.633	0.0009	0.00051	0.001001	0.000102	0.001491	0.00223	0.005335	0.000674	4.3336e-05	0.000178	0.0046	0.00151	0.000496	5.8253e-05	0.000149	0.000314	1.9456e-05	4.4394e-05	0.000327	0.000103	8.1464e-05	0.000195	4.3333e-05	0.000212	1.8722e-05
249.877	0.001322	0.001009	0.001533	0.000109	0.00157	0.002509	0.006124	0.000744	4.1878e-05	0.000143	0.003905	0.001361	0.000523	5.6766e-05	0.000184	0.000309	2.2868e-05	4.2313e-05	0.000303	0.000104	9.2399e-05	0.000184	4.5944e-05	0.000203	1.9327e-05
250.121	0.001696	0.001225	0.00166	9.906e-05	0.001672	0.002699	0.007269	0.000631	3.9766e-05	0.000143	0.004738	0.001434	0.000436	5.7699e-05	0.00021	0.000303	4.1007e-05	5.1654e-05	0.000284	9.4351e-05	8.4696e-05	0.000184	5.8982e-05	0.000218	2.0957e-05
250.366	0.001344	0.000614	0.001071	9.9806e-05	0.001422	0.001948	0.005675	0.000658	4.3363e-05	0.000182	0.004186	0.001358	0.000444	5.0489e-05	0.000174	0.00027	2.3909e-05	4.3494e-05	0.000277	8.9406e-05	8.4033e-05	0.000208	4.4849e-05	0.000218	1.8589e-05
250.61	0.001084	0.000588	0.001149	9.7261e-05	0.001271	0.00199	0.005829	0.000721	4.0216e-05	0.000155	0.004514	0.001183	0.000459	5.3477e-05	0.000163	0.000259	1.7286e-05	4.0566e-05	0.000277	0.000102	8.3088e-05	0.000209	4.0757e-05	0.00018	1.8091e-05
250.854	0.00116	0.000634	0.000974	0.000102	0.001475	0.001691	0.006227	0.000674	4.2563e-05	0.000141	0.003933	0.001375	0.000498	5.261e-05	0.000166	0.000248	1.8144e-05	3.8162e-05	0.000279	0.000101	7.7704e-05	0.00022	3.8783e-05	0.00018	1.9212e-05
251.098	0.001173	0.00057	0.000907	0.000111	0.001573	0.00162	0.006139	0.000658	3.9456e-05	0.000166	0.004334	0.001316	0.000474	5.2604e-05	0.000141	0.000271	1.5149e-05	4.1703e-05	0.000255	0.000107	7.2834e-05	0.000186	4.284e-05	0.000175	1.8173e-05
251.342	0.001221	0.000548	0.000902	9.6542e-05	0.0015	0.001835	0.006336	0.000662	4.2273e-05	0.000164	0.005145	0.00122	0.000489	4.8222e-05	0.000156	0.000276	1.6751e-05	4.7398e-05	0.000276	0.000115	7.7246e-05	0.000178	4.1768e-05	0.000169	1.94e-05
251.586	0.001058	0.000589	0.000932	9.6187e-05	0.001621	0.00216	0.00649	0.000619	4.0403e-05	0.00016	0.004575	0.001366	0.000487	5.2067e-05	0.000186	0.000272	1.6599e-05	3.6544e-05	0.000276	0.000111	7.7771e-05	0.000208	4.262e-05	0.00016	1.974e-05
251.83	0.000832	0.000604	0.000887	0.000112	0.001617	0.00208	0.005978	0.000586	4.1185e-05	0.000159	0.004631	0.001217	0.000501	4.7619e-05	0.000172	0.000272	1.5519e-05	3.5602e-05	0.000259	9.8502e-05	7.7786e-05	0.000197	4.391e-05	0.000163	1.87e-05
252.075	0.001299	0.000536	0.000952	0.000113	0.001741	0.0022	0.005973	0.000561	3.3591e-05	0.000153	0.005144	0.001315	0.000548	4.737e-05	0.000181	0.000291	1.5953e-05	4.0811e-05	0.00027	9.209e-05	8.1808e-05	0.000181	4.021e-05	0.000171	2.0687e-05
252.319	0.001181	0.000458	0.000879	9.5871e-05	0.001835	0.001865	0.006004	0.000563	3.6785e-05	0.000163	0.004592	0.001311	0.000465	5.7195e-05	0.000167	0.000264	1.5399e-05	4.1709e-05	0.000282	0.000103	7.4572e-05	0.000197	3.985e-05	0.000175	1.8008e-05
252.563	0.001021	0.000524	0.000868	0.000104	0.001821	0.001931	0.006222	0.000606	4.0438e-05	0.00015	0.005	0.00135	0.000508	5.5217e-05	0.000155	0.000242	1.6127e-05	3.8669e-05	0.00028	0.000104	7.244e-05	0.000197	3.8679e-05	0.000162	1.8073e-05
252.807	0.001039	0.000498	0.001009	0.000113	0.001778	0.00193	0.005843	0.000555	3.9905e-05	0.000158	0.004379	0.001357	0.000493	4.6851e-05	0.00017	0.000213	1.7813e-05	3.6191e-05	0.000294	9.3188e-05	7.1044e-05	0.000176	3.891e-05	0.000147	1.638e-05
253.051	0.001056	0.000497	0.000965	9.5338e-05	0.001638	0.001613	0.005982	0.000608	3.3072e-05	0.000169	0.004197	0.001351	0.000488	5.4196e-05	0.000172	0.000229	1.7181e-05	4.0948e-05	0.000292	0.000102	6.7168e-05	0.000172	4.4065e-05	0.000141	1.8241e-05
253.295	0.001173	0.000542	0.000798	0.000102	0.001521	0.001726	0.005593	0.0006	3.5782e-05	0.000141	0.004663	0.001401	0.000509	5.0364e-05	0.000152	0.000244	1.8718e-05	4.3655e-05	0.000283	0.000104	7.3557e-05	0.000161	3.983e-05	0.000144	1.7932e-05
253.539	0.001423	0.000526	0.000839	0.00011	0.001431	0.001882	0.005346	0.000609	3.7783e-05	0.000145	0.004807	0.001255	0.000608	5.2888e-05	0.000156	0.000248	1.7399e-05	3.6168e-05	0.000265	9.9711e-05	7.6484e-05	0.000191	3.8196e-05	0.000138	2.0475e-05
253.784	0.00149	0.000508	0.000961	0.000112	0.00135	0.001846	0.00544	0.000603	3.8491e-05	0.000142	0.004674	0.001248	0.000604	4.6522e-05	0.000167	0.000237	1.7889e-05	4.0659e-05	0.000262	9.547e-05	7.5934e-05	0.000204	4.3316e-05	0.00014	1.9656e-05
254.028	0.00117	0.000507	0.00089	0.000105	0.001168	0.002019	0.006172	0.000539	4.7301e-05	0.000128	0.005299	0.001358	0.000586	4.2649e-05	0.000156	0.000233	1.7661e-05	3.9339e-05	0.000284	9.2806e-05	8.6076e-05	0.000183	3.7372e-05	0.00016	1.7167e-05
254.272	0.001125	0.000487	0.000807	0.000107	0.001249	0.00221	0.005918	0.000508	3.5986e-05	0.000136	0.004643	0.001562	0.000494	4.5295e-05	0.000178	0.000237	1.7695e-05	4.084e-05	0.000266	9.0983e-05	8.735e-05	0.000192	3.904e-05	0.000164	1.6053e-05
254.516	0.000938	0.000506	0.000904	0.000101	0.001355	0.002072	0.006253	0.00056	4.0796e-05	0.000133	0.004372	0.001635	0.000457	4.6197e-05	0.000144	0.000235	1.6624e-05	3.6316e-05	0.000293	9.639e-05	7.7787e-05	0.000188	4.1698e-05	0.000176	1.6121e-05
254.76	0.001097	0.000469	0.000989	9.2519e-05	0.00145	0.002188	0.006316	0.000582	4.268e-05	0.000135	0.004208	0.001331	0.000507	4.9206e-05	0.000143	0.000241	1.5617e-05	3.945e-05	0.000263	0.000102	7.4077e-05	0.000192	3.7144e-05	0.000139	1.9936e-05
255.004	0.001336	0.000459	0.000973	0.000105	0.001409	0.002199	0.006368	0.000599	3.8416e-05	0.000145	0.004694	0.001267	0.00054	5.0913e-05	0.000187	0.000248	1.6157e-05	3.6906e-05	0.000275	0.000101	7.69e-05	0.000215	3.9123e-05	0.000121	1.8858e-05
255.248	0.001164	0.000479	0.001099	0.000101	0.001452	0.00212	0.006405	0.000586	3.5848e-05	0.000156	0.004279	0.001428	0.000527	4.9462e-05	0.000187	0.000222	1.5042e-05	4.0126e-05	0.000288	8.6743e-05	8.5482e-05	0.000182	4.2286e-05	0.000143	2.2647e-05
255.493	0.001205	0.000537	0.001157	9.7141e-05	0.001472	0.002037	0.00676	0.000552	3.8012e-05	0.000157	0.003908	0.001225	0.000516	4.0637e-05	0.000168	0.000232	1.628e-05	3.5356e-05	0.000283	9.8725e-05	7.932e-05	0.000164	3.8205e-05	0.000131	1.9911e-05
255.737	0.001353	0.000487	0.000976	0.000101	0.001486	0.001915	0.006895	0.000513	4.1085e-05	0.000168	0.00379	0.001038	0.000556	4.1961e-05	0.000157	0.000224	1.646e-05	3.2695e-05	0.000303	0.000104	6.3312e-05	0.000181	4.1515e-05	0.000138	1.8528e-05
255.981	0.001292	0.000494	0.001003	9.65e-05	0.00132	0.001891	0.006899	0.000476	3.9975e-05	0.000162	0.004494	0.001181	0.000553	4.3178e-05	0.000151	0.000223	1.549e-05	3.3307e-05	0.00028	9.8597e-05	7.8108e-05	0.000189	4.4438e-05	0.000146	1.6294e-05
256.225	0.001314	0.00049	0.001065	9.6518e-05	0.001254	0.002074	0.006796	0.000491	3.8365e-05	0.000143	0.005169	0.0013	0.000572	4.9436e-05	0.000151	0.00024	1.6507e-05	3.4072e-05	0.000273	0.000105	6.6278e-05	0.000203	4.3956e-05	0.000161	1.7281e-05
256.469	0.001077	0.000469	0.000795	9.0284e-05	0.00127	0.001925	0.007313	0.000504	4.1474e-05	0.000139	0.004062	0.001183	0.000627	4.9891e-05	0.00016	0.00023	1.5171e-05	3.1919e-05	0.000276	0.000113	9.2216e-05	0.00019	4.4312e-05	0.000146	1.9562e-05
256.713	0.001009	0.000501	0.000864	9.4938e-05	0.001224	0.001974	0.007259	0.000544	3.9668e-05	0.000142	0.0041	0.000973	0.000654	4.742e-05	0.000158	0.000229	1.5761e-05	3.3624e-05	0.000293	8.9965e-05	7.0484e-05	0.000179	4.2785e-05	0.000148	1.9477e-05
256.957	0.001168	0.000539	0.000916	0.000123	0.001262	0.00174	0.006815	0.000551	3.8461e-05	0.000137	0.004193	0.001112	0.000617	4.2917e-05	0.00017	0.000228	1.5517e-05	3.51e-05	0.000307	8.9004e-05	7.3588e-05	0.000196	4.2566e-05	0.000165	1.9889e-05
257.202	0.001477	0.000558	0.000886	0.000109	0.001388	0.001655	0.006791	0.000526	4.0786e-05	0.000135	0.00404	0.001077	0.000505	4.3823e-05	0.000157	0.00021	1.6398e-05	3.7885e-05	0.000302	0.000101	8.2075e-05	0.000209	3.963e-05	0.000171	1.9081e-05
257.446	0.001518	0.000515	0.000934	0.000114	0.001434	0.002	0.006416	0.000527	4.5114e-05	0.000144	0.004618	0.001101	0.000491	4.06e-05	0.000148	0.000209	1.8118e-05	3.5877e-05	0.000282	9.1688e-05	8.1711e-05	0.000176	3.4367e-05	0.000164	1.8279e-05
257.69	0.001152	0.000482	0.000822	0.000107	0.001523	0.002288	0.00608	0.000523	3.6008e-05	0.000177	0.005156	0.001219	0.000536	4.2626e-05	0.000157	0.000214	1.564e-05	3.4129e-05	0.000308	0.000102	8.0412e-05	0.000171	3.7168e-05	0.000131	1.5735e-05
257.934	0.00127	0.000501	0.000734	0.000106	0.001604	0.001804	0.005512	0.000523	3.7568e-05	0.000168	0.00495	0.001271	0.000531	4.6408e-05	0.00018	0.000206	1.4926e-05	3.2553e-05	0.000282	0.000102	7.1933e-05	0.000168	3.6003e-05	0.000138	1.7396e-05
258.178	0.001481	0.000484	0.000831	0.000117	0.001761	0.001905	0.006043	0.000534	3.9706e-05	0.000151	0.004474	0.001189	0.000456	4.1808e-05	0.0002	0.000204	1.5507e-05	3.4979e-05	0.000295	9.9375e-05	7.2781e-05	0.000185	3.6438e-05	0.000132	1.5195e-05
258.422	0.000933	0.00054	0.001019	0.000108	0.001682	0.001688	0.006075	0.000523	4.4477e-05	0.000168	0.003641	0.001352	0.00044	3.8722e-05	0.000162	0.000187	1.6027e-05	3.2627e-05	0.000257	8.9981e-05	6.4455e-05	0.000179	4.3915e-05	0.000125	1.6388e-05
258.666	0.000976	0.000473	0.001033	0.000105	0.001671	0.00196	0.005944	0.000556	4.8065e-05	0.00017	0.003955	0.001488	0.000405	4.4386e-05	0.000162	0.000186	1.5941e-05	3.6165e-05	0.000289	8.4573e-05	6.8768e-05	0.000201	4.0911e-05	0.000139	1.7037e-05
258.911	0.001014	0.00043	0.000936	0.000104	0.001471	0.002162	0.006559	0.00058	4.8417e-05	0.000121	0.004661	0.001402	0.000434	4.7698e-05	0.000165	0.000174	1.649e-05	3.3033e-05	0.000277	9.6982e-05	7.2668e-05	0.000204	3.5813e-05	0.000142	1.713e-05
259.155	0.001295	0.000433	0.000922	0.0001	0.001405	0.002243	0.00643	0.000608	3.841e-05	0.000123	0.004192	0.00149	0.000478	4.6693e-05	0.000167	0.000187	1.4213e-05	3.3934e-05	0.000277	9.9479e-05	6.6075e-05	0.000204	3.9561e-05	0.000138	1.7427e-05
259.399	0.001173	0.00051	0.000917	0.000106	0.001383	0.001888	0.006834	0.000572	3.7472e-05	0.000127	0.003567	0.001348	0.000475	4.2681e-05	0.000172	0.000186	1.4224e-05	3.3477e-05	0.00028	9.1774e-05	8.3386e-05	0.000195	4.2045e-05	0.000139	1.6613e-05
259.643	0.001242	0.000583	0.000801	9.9125e-05	0.001226	0.002081	0.006777	0.000502	4.224e-05	0.000124	0.003793	0.001391	0.000563	4.2454e-05	0.000157	0.000199	1.5449e-05	3.8579e-05	0.000263	8.6635e-05	7.9167e-05	0.000155	3.7021e-05	0.000156	1.5405e-05
259.887	0.001448	0.00051	0.000832	9.7887e-05	0.001258	0.001921	0.006586	0.000488	4.7207e-05	0.000123	0.003918	0.001346	0.000492	4.1341e-05	0.00016	0.000188	1.547e-05	3.7172e-05	0.000219	9.298e-05	8.6386e-05	0.000163	3.6618e-05	0.000155	1.5635e-05
260.131	0.001391	0.000487	0.0008	0.00011	0.001317	0.002078	0.006419	0.00045	3.8218e-05	0.000124	0.00344	0.001476	0.000527	4.472e-05	0.00018	0.00017	1.3393e-05	3.3935e-05	0.000276	8.993e-05	8.3178e-05	0.000179	3.7046e-05	0.000144	1.7054e-05
260.375	0.001506	0.000502	0.000975	0.000105	0.001224	0.001905	0.00643	0.000477	3.9363e-05	0.00013	0.003678	0.001348	0.000513	3.5472e-05	0.000161	0.000176	1.407e-05	3.3812e-05	0.000282	8.0168e-05	7.267e-05	0.000167	3.7657e-05	0.000145	1.8134e-05
260.619	0.001518	0.000424	0.001023	0.000101	0.00126	0.001843	0.006825	0.000437	4.5459e-05	0.000136	0.003632	0.001242	0.000489	4.2702e-05	0.000162	0.000179	1.5015e-05	3.9431e-05	0.000285	9.8372e-05	7.449e-05	0.000198	3.7952e-05	0.00013	1.637e-05
260.864	0.001213	0.000445	0.000975	0.000105	0.0013	0.002095	0.007319	0.000464	3.7855e-05	0.000109	0.003981	0.001243	0.000552	4.1273e-05	0.000173	0.000202	1.4535e-05	3.2957e-05	0.000309	9.5771e-05	7.2548e-05	0.000189	3.8631e-05	0.000127	1.6186e-05
261.108	0.001212	0.000532	0.000845	9.1375e-05	0.001324	0.00188	0.007603	0.000449	4.264e-05	0.000117	0.003999	0.001267	0.000484	3.8145e-05	0.000156	0.000178	1.5343e-05	3.2372e-05	0.000312	0.0001	8.1288e-05	0.000165	4.2352e-05	0.000126	1.636e-05
261.352	0.001084	0.000456	0.000972	9.6094e-05	0.00129	0.001681	0.006959	0.000473	4.9736e-05	0.000117	0.003985	0.001345	0.00045	4.785e-05	0.000171	0.000151	1.5155e-05	3.3777e-05	0.000253	9.6116e-05	7.3033e-05	0.000178	3.9383e-05	0.000115	1.6306e-05
261.596	0.001161	0.000397	0.001025	9.1357e-05	0.001228	0.001825	0.006976	0.000503	4.1222e-05	0.000113	0.003575	0.001229	0.000415	4.4188e-05	0.000154	0.000152	1.4354e-05	3.6758e-05	0.000272	8.9075e-05	6.989e-05	0.000161	3.3553e-05	0.000109	1.538e-05
261.84	0.001165	0.000444	0.001106	0.000102	0.001328	0.001974	0.006752	0.000552	3.8297e-05	0.000114	0.004198	0.00117	0.000429	3.9944e-05	0.000167	0.000175	1.2011e-05	3.3082e-05	0.000272	9.4614e-05	6.2922e-05	0.000175	3.4497e-05	0.000116	1.5945e-05
262.084	0.001091	0.000423	0.001016	8.8556e-05	0.001345	0.00197	0.007001	0.00048	4.0162e-05	0.000114	0.004228	0.001043	0.000444	3.9164e-05	0.000166	0.000167	1.3376e-05	3.4985e-05	0.000253	9.3742e-05	6.9821e-05	0.000176	3.87e-05	0.000129	1.5046e-05
262.328	0.001397	0.000429	0.000986	8.9671e-05	0.001326	0.001907	0.007315	0.000468	3.891e-05	0.000123	0.003999	0.001204	0.000406	4.5491e-05	0.000174	0.000172	1.2189e-05	3.1623e-05	0.000295	8.6218e-05	6.9951e-05	0.000166	3.9293e-05	0.000118	1.6742e-05
262.573	0.0014	0.000454	0.000924	0.000106	0.001474	0.001836	0.007649	0.000505	4.4105e-05	0.00013	0.004119	0.001283	0.000468	3.8761e-05	0.000159	0.00018	1.279e-05	3.3298e-05	0.00028	8.1665e-05	7.2181e-05	0.000196	3.4926e-05	0.000122	1.6503e-05
262.817	0.001332	0.000451	0.000899	0.000114	0.001555	0.002141	0.006803	0.00051	3.8424e-05	0.00013	0.004054	0.001261	0.000457	4.4047e-05	0.000181	0.000167	1.2743e-05	3.3497e-05	0.000267	9.2685e-05	6.6505e-05	0.000203	3.5888e-05	0.000118	1.6586e-05
263.061	0.00106	0.00042	0.000965	0.000117	0.001543	0.002119	0.006526	0.000547	3.9707e-05	0.000131	0.003779	0.001311	0.000475	4.6887e-05	0.000191	0.000149	1.2986e-05	3.5097e-05	0.000263	8.604e-05	6.9684e-05	0.00018	3.4524e-05	0.000122	1.5851e-05
263.305	0.001055	0.000485	0.000882	0.000111	0.001616	0.002222	0.006208	0.000503	3.5797e-05	0.000109	0.00373	0.001366	0.000517	4.6151e-05	0.000139	0.000144	1.3503e-05	3.4604e-05	0.000266	9.0955e-05	7.1875e-05	0.00016	3.2718e-05	0.000122	1.6713e-05
263.549	0.000977	0.00048	0.000709	0.000105	0.001684	0.00207	0.005912	0.000558	3.4731e-05	9.1971e-05	0.003977	0.001064	0.000489	4.3219e-05	0.000147	0.000143	1.3039e-05	3.3109e-05	0.000257	0.000101	7.3369e-05	0.000178	3.7078e-05	0.000117	1.7411e-05
263.793	0.001238	0.000462	0.000808	0.000108	0.001502	0.001975	0.005577	0.000567	4.0759e-05	0.000104	0.003631	0.001331	0.000451	3.7035e-05	0.000159	0.000164	1.3199e-05	3.323e-05	0.000291	8.6574e-05	7.303e-05	0.000185	3.8052e-05	0.000109	1.6034e-05
264.037	0.001266	0.000467	0.000728	9.6926e-05	0.001344	0.002357	0.005496	0.000546	3.8359e-05	0.000104	0.003597	0.001459	0.000444	4e-05	0.000174	0.000161	1.331e-05	3.2022e-05	0.000257	9.0521e-05	7.0638e-05	0.000167	3.71e-05	0.000117	1.4434e-05
264.282	0.000987	0.000526	0.000923	8.5058e-05	0.00129	0.002169	0.005069	0.000511	3.7294e-05	0.000103	0.003376	0.001321	0.000431	4.0011e-05	0.000171	0.000164	1.2924e-05	3.6024e-05	0.000261	8.512e-05	7.0177e-05	0.000174	3.8819e-05	0.000106	1.5517e-05
264.526	0.001104	0.000495	0.000994	9.8642e-05	0.00114	0.00192	0.005253	0.000575	3.0253e-05	0.000108	0.004052	0.001363	0.000474	4.6611e-05	0.000168	0.000166	1.3041e-05	3.0815e-05	0.000263	9.2395e-05	7.1482e-05	0.00019	4.0572e-05	0.000115	1.7462e-05
264.77	0.001277	0.000436	0.000851	0.000108	0.001038	0.001929	0.005331	0.000592	3.3302e-05	0.000115	0.004567	0.001396	0.000492	4.408e-05	0.000149	0.000165	1.427e-05	3.7494e-05	0.000259	8.3849e-05	7.3846e-05	0.000191	3.711e-05	0.000135	1.8833e-05
265.014	0.000896	0.000412	0.00088	9.5241e-05	0.000988	0.001718	0.0057	0.000512	3.8642e-05	0.00011	0.003786	0.001264	0.000516	3.3304e-05	0.000155	0.000146	1.354e-05	3.2804e-05	0.000293	8.6038e-05	6.7658e-05	0.000195	3.7004e-05	0.000132	1.6968e-05
265.258	0.000984	0.000438	0.000878	8.7836e-05	0.001	0.001876	0.005798	0.000514	3.5307e-05	0.000112	0.003962	0.001252	0.000451	3.59e-05	0.00016	0.000149	1.4321e-05	3.2418e-05	0.000261	8.9064e-05	7.4739e-05	0.000187	3.8978e-05	0.00014	1.7152e-05
265.502	0.001106	0.000509	0.000858	0.000104	0.000953	0.001823	0.006506	0.000519	3.764e-05	0.000104	0.004438	0.00113	0.00044	4.1072e-05	0.000149	0.000161	1.5485e-05	3.5339e-05	0.000256	0.000106	6.6522e-05	0.000162	4.1135e-05	0.000124	1.9242e-05
265.746	0.001312	0.000483	0.000899	9.3797e-05	0.001129	0.001774	0.006984	0.000529	4.0381e-05	0.000107	0.003433	0.0012	0.000519	3.8308e-05	0.000159	0.000152	1.415e-05	3.4939e-05	0.000272	0.000108	7.3236e-05	0.000194	4.401e-05	0.000111	1.8427e-05
265.99	0.000838	0.000403	0.001109	9.3336e-05	0.001137	0.002223	0.007122	0.000559	4.0071e-05	0.000108	0.003098	0.001309	0.000521	3.9279e-05	0.000159	0.000152	1.3763e-05	3.1279e-05	0.00026	9.4737e-05	7.7052e-05	0.000205	4.323e-05	0.000111	1.6463e-05
266.235	0.001035	0.000418	0.000985	0.000114	0.001344	0.00198	0.006721	0.000547	3.7572e-05	0.000109	0.004204	0.001319	0.000458	3.8861e-05	0.000141	0.000161	1.4093e-05	2.8183e-05	0.000249	8.1691e-05	8.127e-05	0.000185	3.414e-05	0.000119	1.5239e-05
266.479	0.001026	0.000466	0.000945	0.000106	0.001317	0.00193	0.007021	0.000507	3.5247e-05	0.000108	0.004141	0.001216	0.000444	4.0111e-05	0.000164	0.000149	1.487e-05	3.3387e-05	0.000247	9.3949e-05	6.3365e-05	0.000176	3.59e-05	0.000112	1.6398e-05
266.723	0.001094	0.000444	0.000834	9.0344e-05	0.001355	0.002089	0.006921	0.000461	3.6551e-05	8.9923e-05	0.003807	0.001244	0.000418	4.0365e-05	0.000172	0.000141	1.3633e-05	3.1064e-05	0.000234	9.2015e-05	6.8042e-05	0.000179	3.9331e-05	0.000112	1.7181e-05
266.967	0.001194	0.000438	0.000968	8.4158e-05	0.001287	0.001809	0.006828	0.000433	3.6966e-05	7.9727e-05	0.003282	0.001297	0.000429	3.7748e-05	0.000173	0.00014	1.4252e-05	3.2329e-05	0.000274	7.9078e-05	5.8623e-05	0.0002	3.8328e-05	0.000118	1.4243e-05
267.211	0.00119	0.000456	0.00103	9.8037e-05	0.001227	0.001796	0.006319	0.00044	3.6626e-05	7.356e-05	0.003794	0.001259	0.00041	3.6004e-05	0.000189	0.000149	1.3805e-05	3.3191e-05	0.000281	8.5639e-05	6.3611e-05	0.000182	4.1667e-05	0.000124	1.5503e-05
267.455	0.001275	0.000518	0.000911	9.3932e-05	0.001158	0.001792	0.00655	0.00042	3.6665e-05	8.192e-05	0.004571	0.001238	0.000457	2.9227e-05	0.000169	0.00015	1.3547e-05	3.261e-05	0.0003	8.8402e-05	6.956e-05	0.000161	4.3351e-05	0.000117	1.7452e-05
267.7	0.001196	0.000435	0.000887	0.0001	0.001166	0.001845	0.006231	0.000411	3.8085e-05	7.8067e-05	0.0047	0.001514	0.000453	4.0965e-05	0.000147	0.000146	1.3258e-05	3.1036e-05	0.000281	9.1381e-05	5.7274e-05	0.000199	3.9821e-05	0.000124	1.6853e-05
267.944	0.001128	0.00048	0.000816	9.4306e-05	0.001083	0.001862	0.00582	0.000491	3.4292e-05	8.5597e-05	0.003984	0.001399	0.000428	3.8024e-05	0.000156	0.00013	1.3828e-05	3.1269e-05	0.000257	9.664e-05	6.8057e-05	0.000179	4.2445e-05	0.000123	1.5542e-05
268.188	0.00102	0.000486	0.000885	9.7783e-05	0.001031	0.002112	0.005442	0.00046	3.8211e-05	9.6795e-05	0.00414	0.0011	0.000394	3.3705e-05	0.000158	0.000133	1.4044e-05	3.1698e-05	0.00025	9.6153e-05	6.0716e-05	0.000198	3.9805e-05	0.000124	1.5807e-05
268.432	0.001034	0.000495	0.000862	0.000104	0.001093	0.002228	0.005038	0.000465	3.9705e-05	9.6908e-05	0.003924	0.001199	0.000431	3.5625e-05	0.000157	0.000134	1.4529e-05	3.5275e-05	0.000273	8.7334e-05	6.3027e-05	0.000203	3.4029e-05	0.000118	1.5529e-05
268.676	0.001035	0.000409	0.000868	0.000106	0.001053	0.002061	0.005232	0.000441	4.0338e-05	9.502e-05	0.003695	0.001185	0.00037	3.4472e-05	0.000143	0.000147	1.3687e-05	3.7586e-05	0.000268	9.3898e-05	7.0789e-05	0.000172	3.4295e-05	0.000142	1.6469e-05
268.92	0.001057	0.000339	0.000923	9.6321e-05	0.000949	0.001889	0.005223	0.000443	4.5976e-05	9.3813e-05	0.003664	0.001428	0.000407	3.457e-05	0.000149	0.000149	1.3713e-05	3.4755e-05	0.000255	7.8283e-05	8.8171e-05	0.000191	3.6614e-05	0.00014	1.6073e-05
269.164	0.001177	0.000378	0.000829	0.0001	0.001012	0.001853	0.005259	0.000482	3.4405e-05	9.5721e-05	0.004207	0.001231	0.000469	3.7705e-05	0.000142	0.000154	1.5096e-05	3.23e-05	0.00026	8.6273e-05	7.2707e-05	0.000188	4.0033e-05	0.000123	1.3337e-05
269.409	0.001085	0.000368	0.000952	8.1551e-05	0.000938	0.001793	0.005653	0.000455	3.4608e-05	9.954e-05	0.003985	0.001183	0.000467	3.6791e-05	0.000147	0.000134	1.3155e-05	2.9101e-05	0.000264	9.8452e-05	7.5109e-05	0.00018	3.4261e-05	0.000118	1.6399e-05
269.653	0.001038	0.000364	0.000971	8.7694e-05	0.001019	0.001775	0.0059	0.00046	3.8879e-05	9.9594e-05	0.00417	0.001072	0.000432	3.8539e-05	0.00014	0.000148	1.592e-05	3.0074e-05	0.00026	9.7978e-05	8.1724e-05	0.000167	3.7124e-05	0.000113	1.5771e-05
269.897	0.00105	0.000437	0.00081	8.9263e-05	0.001041	0.002147	0.006265	0.000543	3.5049e-05	0.000113	0.004321	0.001231	0.000367	3.9811e-05	0.000159	0.000148	1.6899e-05	2.9369e-05	0.000266	8.492e-05	7.5464e-05	0.000174	4.0037e-05	0.000114	1.4602e-05
270.141	0.001006	0.000426	0.000826	9.155e-05	0.001106	0.002257	0.005964	0.000544	3.8407e-05	9.7898e-05	0.004063	0.001239	0.0004	3.7289e-05	0.000152	0.000148	1.6381e-05	2.9684e-05	0.000269	9.0423e-05	6.6848e-05	0.000194	3.7154e-05	0.000114	1.561e-05
270.385	0.00113	0.000455	0.000916	8.701e-05	0.001149	0.001726	0.005691	0.000497	3.7557e-05	8.5046e-05	0.004067	0.00129	0.000368	3.7426e-05	0.00015	0.000162	1.5199e-05	3.5518e-05	0.000241	9.5461e-05	5.9237e-05	0.00018	3.7389e-05	0.000119	1.5152e-05
270.629	0.001057	0.000423	0.000908	9.1634e-05	0.001159	0.001874	0.006078	0.00045	3.9854e-05	8.7232e-05	0.004205	0.001411	0.000421	3.5014e-05	0.000141	0.000144	1.6286e-05	3.0993e-05	0.000252	9.7386e-05	6.1415e-05	0.000162	3.66e-05	0.000134	1.5481e-05
270.873	0.001185	0.000431	0.001083	9.5206e-05	0.001101	0.001999	0.006049	0.000457	4.3543e-05	8.3198e-05	0.00402	0.001267	0.000423	3.1345e-05	0.000141	0.000152	1.671e-05	3.1472e-05	0.000267	9.3105e-05	6.328e-05	0.000186	3.2622e-05	0.000135	1.5335e-05
271.118	0.000983	0.000481	0.000912	0.000109	0.001143	0.00211	0.005805	0.00045	4.2397e-05	7.2373e-05	0.003682	0.00116	0.000419	3.2217e-05	0.000138	0.000156	1.5804e-05	3.1944e-05	0.000261	8.0217e-05	6.7269e-05	0.000166	4.0075e-05	0.00012	1.6909e-05
271.362	0.001082	0.00042	0.00083	9.103e-05	0.001051	0.001951	0.005774	0.00045	3.9361e-05	8.3835e-05	0.003278	0.001302	0.000466	3.2662e-05	0.000151	0.00014	1.5136e-05	3.4074e-05	0.000236	8.1683e-05	6.1696e-05	0.000174	3.6406e-05	0.000117	1.6503e-05
271.606	0.00107	0.000449	0.000861	8.8235e-05	0.000856	0.00223	0.00554	0.000464	3.7406e-05	9.3844e-05	0.003823	0.001118	0.000479	3.464e-05	0.000154	0.000156	1.4706e-05	3.4788e-05	0.000223	8.6033e-05	6.3658e-05	0.000172	3.8198e-05	0.000107	1.6231e-05
271.85	0.001063	0.000472	0.001014	9.1421e-05	0.00089	0.002014	0.005729	0.000453	3.5306e-05	8.3981e-05	0.003706	0.001092	0.000468	3.7414e-05	0.000137	0.000162	1.4854e-05	3.6658e-05	0.000241	9.0539e-05	6.0118e-05	0.000173	3.3896e-05	0.000106	1.5229e-05
272.094	0.001261	0.000454	0.001063	8.9647e-05	0.000909	0.00188	0.005471	0.000439	3.4872e-05	8.3652e-05	0.00406	0.001423	0.000453	4.3451e-05	0.000132	0.000171	1.373e-05	3.8072e-05	0.000255	9.1823e-05	7.2732e-05	0.000202	3.2895e-05	0.000116	1.6929e-05
272.338	0.001272	0.00047	0.000966	8.9045e-05	0.000817	0.00177	0.005193	0.000507	4.0085e-05	7.2486e-05	0.004015	0.001411	0.000433	3.9425e-05	0.000115	0.000157	1.4954e-05	3.3734e-05	0.00027	8.5083e-05	5.9783e-05	0.000201	3.7626e-05	0.000107	1.455e-05
272.582	0.001221	0.000503	0.000993	9.5506e-05	0.000907	0.00183	0.005232	0.000523	3.5069e-05	6.6068e-05	0.0037	0.001393	0.000426	3.6239e-05	0.000115	0.000169	1.4818e-05	3.5728e-05	0.00024	8.6996e-05	5.926e-05	0.000183	3.8444e-05	0.000109	1.5205e-05
272.826	0.00099	0.000427	0.000878	8.6059e-05	0.000927	0.001835	0.00515	0.000553	3.5848e-05	6.2119e-05	0.004083	0.001262	0.000378	3.726e-05	0.000122	0.000162	1.4279e-05	3.1848e-05	0.000276	7.8851e-05	6.6777e-05	0.000162	3.8552e-05	0.000118	1.5994e-05
273.071	0.001081	0.000431	0.000882	9.6257e-05	0.00093	0.002016	0.004874	0.000522	3.5941e-05	7.513e-05	0.003897	0.001297	0.000426	3.9786e-05	0.00012	0.000153	1.4821e-05	3.1754e-05	0.000277	7.8098e-05	5.8871e-05	0.000179	3.4369e-05	0.000106	1.4692e-05
273.315	0.001131	0.000456	0.000876	0.000104	0.001001	0.001823	0.004606	0.000536	3.5346e-05	8.1715e-05	0.004239	0.001295	0.000426	3.733e-05	0.000126	0.000153	1.5033e-05	3.3662e-05	0.000242	8.207e-05	5.4775e-05	0.000178	3.7255e-05	0.000105	1.5158e-05
273.559	0.001095	0.000441	0.000908	9.34e-05	0.001084	0.001805	0.004948	0.000494	3.4696e-05	8.6976e-05	0.005174	0.001249	0.00046	3.9669e-05	0.000124	0.000152	1.3756e-05	3.3164e-05	0.000253	7.5275e-05	5.0384e-05	0.000175	3.8261e-05	0.000113	1.6025e-05
273.803	0.001209	0.000442	0.000933	8.5737e-05	0.001077	0.00199	0.00485	0.000475	3.1272e-05	8.9826e-05	0.004519	0.001014	0.000477	3.9601e-05	0.00012	0.000153	1.4311e-05	2.869e-05	0.000257	8.6344e-05	5.637e-05	0.000184	3.8103e-05	0.000114	1.4956e-05
274.047	0.001259	0.000375	0.000828	9.4482e-05	0.001093	0.001972	0.004765	0.000448	3.2357e-05	9.6e-05	0.004616	0.001165	0.000472	3.62e-05	0.000119	0.000147	1.3696e-05	2.8688e-05	0.000254	8.3265e-05	5.8121e-05	0.000177	3.6737e-05	0.000125	1.4602e-05
274.291	0.001149	0.000404	0.000885	8.6768e-05	0.000951	0.001877	0.00497	0.000427	3.6153e-05	8.9845e-05	0.004305	0.00117	0.000435	3.7023e-05	0.000126	0.000132	1.3048e-05	3.1844e-05	0.000233	7.3601e-05	5.4751e-05	0.000171	3.8681e-05	0.000131	1.633e-05
274.535	0.001165	0.00043	0.000963	8.6549e-05	0.000975	0.001821	0.004718	0.000429	3.3702e-05	8.3825e-05	0.004257	0.001242	0.00042	3.7123e-05	0.000123	0.000128	1.2731e-05	3.4848e-05	0.000234	8.4849e-05	5.1442e-05	0.000158	3.7012e-05	0.00013	1.6321e-05
274.78	0.001054	0.000461	0.000866	8.8978e-05	0.000872	0.001671	0.004159	0.000481	3.6591e-05	8.1906e-05	0.004284	0.001373	0.000402	3.553e-05	0.000119	0.000136	1.2794e-05	3.2834e-05	0.000254	7.8552e-05	5.3092e-05	0.000184	3.6107e-05	0.000138	1.5256e-05
275.024	0.000992	0.00044	0.000954	9.9387e-05	0.000844	0.001911	0.004513	0.000516	3.0544e-05	6.6924e-05	0.004139	0.001344	0.000397	3.5062e-05	0.000107	0.000139	1.3103e-05	2.9571e-05	0.000253	7.1959e-05	5.1447e-05	0.000174	3.3704e-05	0.000134	1.4439e-05
275.268	0.001086	0.000346	0.000854	9.6409e-05	0.000846	0.001838	0.004547	0.000528	3.1502e-05	5.8839e-05	0.003753	0.001182	0.000427	3.488e-05	0.000116	0.000144	1.1305e-05	2.9491e-05	0.000252	8.3542e-05	5.0421e-05	0.000184	3.4807e-05	0.000147	1.5473e-05
275.512	0.001291	0.000422	0.000909	0.0001	0.000955	0.002021	0.004128	0.000465	3.2674e-05	5.3241e-05	0.003515	0.001165	0.000421	3.6095e-05	0.000138	0.000146	1.1564e-05	2.794e-05	0.000247	8.3711e-05	5.8505e-05	0.000167	3.656e-05	0.000157	1.6607e-05
275.756	0.001363	0.000438	0.000815	9.5658e-05	0.001072	0.001978	0.004137	0.000448	2.7949e-05	5.3135e-05	0.004045	0.000968	0.00044	3.5332e-05	0.000139	0.000145	1.2007e-05	2.8689e-05	0.000253	8.8369e-05	6.9996e-05	0.000198	3.6828e-05	0.000136	1.6051e-05
276	0.001241	0.000407	0.000618	9.7443e-05	0.001183	0.002251	0.004124	0.000448	3.5483e-05	4.8801e-05	0.004017	0.001357	0.000409	3.6376e-05	0.000129	0.000159	1.3503e-05	3.0031e-05	0.00023	8.5747e-05	6.2827e-05	0.000179	3.7848e-05	0.000127	1.7653e-05
276.244	0.001264	0.000445	0.000701	8.9762e-05	0.001266	0.002193	0.0049	0.000509	3.3753e-05	5.6556e-05	0.003998	0.001214	0.000377	4.031e-05	0.000113	0.000153	1.2737e-05	2.8934e-05	0.000242	8.0614e-05	6.165e-05	0.000179	3.6636e-05	0.000127	1.8588e-05
276.489	0.001159	0.000369	0.000794	0.000101	0.001351	0.001967	0.004751	0.000508	2.9867e-05	6.7481e-05	0.003991	0.001069	0.000441	4.3814e-05	0.000129	0.000134	1.2173e-05	2.7662e-05	0.000262	9.2735e-05	5.1304e-05	0.000195	3.2359e-05	0.00012	1.6811e-05
276.733	0.000934	0.000358	0.00079	8.7104e-05	0.001256	0.001887	0.004913	0.000518	3.7011e-05	7.1221e-05	0.003772	0.001301	0.000463	4.1347e-05	0.000115	0.000138	1.1829e-05	2.9124e-05	0.000266	8.1389e-05	5.8268e-05	0.000192	3.6235e-05	0.000108	1.4391e-05
276.977	0.001045	0.000408	0.000969	8.462e-05	0.001207	0.001874	0.004733	0.000518	3.3837e-05	7.056e-05	0.003624	0.001219	0.000488	3.8867e-05	0.00011	0.000144	1.228e-05	3.2096e-05	0.000306	7.7238e-05	5.1995e-05	0.000175	3.658e-05	0.000103	1.5724e-05
277.221	0.001238	0.000444	0.001003	9.5301e-05	0.001211	0.001709	0.004613	0.000449	3.0588e-05	6.6701e-05	0.003621	0.001333	0.000417	3.42e-05	0.000108	0.000149	1.1688e-05	3.7734e-05	0.000259	8.8705e-05	5.7102e-05	0.000169	3.1427e-05	0.000113	1.4745e-05
277.465	0.001246	0.000422	0.000832	9.531e-05	0.001119	0.002012	0.004865	0.000489	3.3648e-05	6.3237e-05	0.003887	0.001118	0.00035	4.3527e-05	0.000117	0.000141	1.2083e-05	3.4524e-05	0.000212	8.3888e-05	6.2038e-05	0.000156	3.0929e-05	0.000118	1.5828e-05
277.709	0.001189	0.000417	0.000765	9.0377e-05	0.001057	0.001865	0.004736	0.000481	3.1869e-05	6.1426e-05	0.003989	0.001188	0.00032	3.782e-05	0.000114	0.000135	1.1909e-05	3.0596e-05	0.000286	7.8221e-05	6.1284e-05	0.000189	3.161e-05	0.000114	1.3913e-05
277.953	0.001042	0.000442	0.000855	9.0461e-05	0.000978	0.002062	0.004168	0.000491	3.6329e-05	5.7313e-05	0.003968	0.001131	0.000382	3.0915e-05	0.000117	0.000143	1.3151e-05	3.1618e-05	0.000251	8.4516e-05	5.2099e-05	0.000205	3.4006e-05	0.000113	1.6636e-05
278.197	0.001056	0.00044	0.00077	8.6934e-05	0.000921	0.00216	0.003678	0.000484	3.1927e-05	5.8354e-05	0.00411	0.001147	0.000415	3.8023e-05	0.000109	0.000143	1.3684e-05	2.7644e-05	0.000243	7.9858e-05	5.6125e-05	0.000178	3.7968e-05	0.000118	1.48e-05
278.442	0.00101	0.000401	0.000742	9.0919e-05	0.000969	0.001916	0.00362	0.000485	3.444e-05	5.3031e-05	0.004109	0.001088	0.000385	3.4229e-05	0.00014	0.000147	1.331e-05	2.9046e-05	0.000247	8.6725e-05	5.474e-05	0.00016	3.4171e-05	0.000108	1.5206e-05
278.686	0.000951	0.000405	0.000777	8.5273e-05	0.00102	0.001755	0.003693	0.000477	3.0208e-05	5.8802e-05	0.003821	0.001071	0.000412	3.3027e-05	0.000163	0.000158	1.3416e-05	3.0683e-05	0.000256	8.5152e-05	6.2409e-05	0.000166	3.46e-05	0.000117	1.5562e-05
278.93	0.001042	0.000419	0.000734	8.62e-05	0.000952	0.001825	0.003703	0.000477	3.441e-05	6.0351e-05	0.003367	0.00117	0.000433	3.9129e-05	0.000146	0.000141	1.3846e-05	3.3354e-05	0.000247	8.1602e-05	5.8147e-05	0.00016	3.7281e-05	0.000104	1.4668e-05
279.174	0.001158	0.000415	0.000762	8.5008e-05	0.000863	0.001754	0.003631	0.000446	3.8247e-05	5.4958e-05	0.00413	0.00128	0.000418	3.9411e-05	0.000135	0.000133	1.2769e-05	3.4902e-05	0.000257	7.9446e-05	5.6266e-05	0.000171	3.785e-05	0.000109	1.4907e-05
279.418	0.001062	0.000392	0.000819	8.7999e-05	0.000792	0.001565	0.003912	0.00036	3.6342e-05	5.0695e-05	0.004523	0.001268	0.000411	3.9759e-05	0.000116	0.000127	1.395e-05	3.1376e-05	0.000264	7.8664e-05	4.9709e-05	0.000168	3.6781e-05	0.000126	1.6019e-05
279.662	0.00084	0.00041	0.000887	8.543e-05	0.000906	0.0017	0.004181	0.0004	3.0888e-05	5.9722e-05	0.003993	0.001047	0.000443	3.7735e-05	9.6661e-05	0.000122	1.2609e-05	2.8014e-05	0.000238	9.7075e-05	5.3702e-05	0.000175	3.5114e-05	0.000107	1.4183e-05
279.906	0.001319	0.000418	0.000988	8.0102e-05	0.000924	0.001811	0.003722	0.000416	3.3256e-05	5.8339e-05	0.003479	0.000889	0.000466	4.3022e-05	0.000105	0.00012	1.2716e-05	3.0406e-05	0.000252	9.18e-05	5.3472e-05	0.000165	3.3842e-05	0.000107	1.3243e-05
280.151	0.001241	0.000395	0.000729	7.3758e-05	0.000928	0.00182	0.003867	0.000387	4.4779e-05	5.4437e-05	0.003414	0.00119	0.000417	3.7092e-05	0.000129	0.00012	1.2539e-05	2.896e-05	0.000236	7.9449e-05	6.426e-05	0.000189	3.7504e-05	0.000112	1.6493e-05
280.395	0.001061	0.000382	0.000811	8.2457e-05	0.00101	0.001759	0.004249	0.000428	4.3494e-05	6.1643e-05	0.003322	0.001331	0.000393	3.6544e-05	0.000123	0.000128	1.1579e-05	2.7488e-05	0.000212	8.4676e-05	6.9055e-05	0.000211	3.3897e-05	0.000102	1.7787e-05
280.639	0.000902	0.000374	0.000934	7.6029e-05	0.000985	0.001625	0.004252	0.000453	4.0616e-05	7.9431e-05	0.004181	0.001034	0.000469	3.5683e-05	0.000118	0.000125	1.2998e-05	2.7869e-05	0.000234	8.4619e-05	5.7842e-05	0.000193	3.4189e-05	9.9945e-05	1.4761e-05
280.883	0.000986	0.000354	0.000903	8.0284e-05	0.001024	0.001664	0.004215	0.000514	3.451e-05	6.9238e-05	0.003529	0.00097	0.000424	3.7972e-05	0.000109	0.000131	1.3419e-05	2.9251e-05	0.000265	8.1633e-05	5.6948e-05	0.000158	3.4204e-05	0.000103	1.5451e-05
281.127	0.001161	0.000345	0.000855	8.002e-05	0.001133	0.001777	0.003853	0.000443	3.9145e-05	6.0738e-05	0.003685	0.001326	0.000372	3.7383e-05	9.691e-05	0.00012	1.1773e-05	2.9693e-05	0.000254	8.0677e-05	6.6575e-05	0.000173	3.5931e-05	0.000102	1.5985e-05
281.371	0.001004	0.000364	0.000812	7.9683e-05	0.001083	0.001814	0.003981	0.000421	4.1113e-05	6.8964e-05	0.003724	0.001361	0.000462	3.588e-05	9.0301e-05	0.000109	1.2417e-05	3.0544e-05	0.000246	8.6818e-05	5.7069e-05	0.000186	3.5481e-05	0.000117	1.4451e-05
281.615	0.000872	0.000396	0.000911	8.7403e-05	0.001059	0.001728	0.00379	0.000408	3.6623e-05	6.2366e-05	0.004256	0.001347	0.000444	3.4124e-05	9.7791e-05	0.000115	1.2758e-05	3.1516e-05	0.000232	7.6088e-05	5.4837e-05	0.000173	3.5535e-05	0.000114	1.4905e-05
281.86	0.000875	0.000345	0.000932	9.2893e-05	0.001	0.001695	0.003783	0.000431	3.4803e-05	4.7405e-05	0.003977	0.001118	0.000405	3.8007e-05	0.000127	0.000114	1.3089e-05	3.152e-05	0.000222	7.7647e-05	5.9672e-05	0.000169	3.166e-05	0.000106	1.5469e-05
282.104	0.000874	0.000351	0.000853	7.354e-05	0.001016	0.001716	0.003717	0.000414	4e-05	5.1987e-05	0.003999	0.001262	0.000414	3.5179e-05	0.000118	0.000113	1.3548e-05	3.1291e-05	0.000254	8.5742e-05	5.7077e-05	0.000185	3.7653e-05	0.000104	1.4898e-05
282.348	0.000914	0.000422	0.000849	7.3686e-05	0.000977	0.001794	0.003981	0.000454	3.5374e-05	5.4259e-05	0.003708	0.001057	0.000405	3.9067e-05	0.000116	0.000123	1.1227e-05	3.0861e-05	0.000247	7.3894e-05	5.9089e-05	0.000176	3.9538e-05	9.8211e-05	1.5872e-05
282.592	0.001039	0.000378	0.000831	8.0353e-05	0.000957	0.001762	0.003825	0.000465	3.452e-05	5.4214e-05	0.003648	0.001218	0.000435	3.629e-05	0.000103	0.000123	1.1989e-05	3.2026e-05	0.000242	8.0485e-05	4.6917e-05	0.000181	3.4754e-05	0.000105	1.5859e-05
282.836	0.000988	0.000389	0.000896	8.7526e-05	0.00104	0.001881	0.003868	0.000398	3.191e-05	5.0816e-05	0.003544	0.001505	0.000432	3.8107e-05	0.000118	0.00012	1.1796e-05	2.8551e-05	0.000244	8.0333e-05	4.8787e-05	0.000184	3.5704e-05	0.000109	1.5279e-05
283.08	0.000809	0.000422	0.001045	8.5162e-05	0.000984	0.001876	0.003572	0.000397	2.7374e-05	4.8169e-05	0.00351	0.001237	0.000475	3.6742e-05	0.000113	0.000116	1.1754e-05	2.7811e-05	0.000233	7.4885e-05	6.4274e-05	0.000147	3.1683e-05	0.000116	1.7409e-05
283.325	0.00087	0.000343	0.000886	8.1757e-05	0.001046	0.001595	0.003795	0.000374	3.151e-05	5.6482e-05	0.003497	0.000934	0.000398	3.5776e-05	0.000135	0.000111	1.107e-05	2.9523e-05	0.00024	8.3181e-05	6.6891e-05	0.000168	3.4043e-05	0.000116	1.7612e-05
283.569	0.000837	0.000417	0.000993	9.1423e-05	0.000996	0.001723	0.003766	0.000416	3.4582e-05	5.1931e-05	0.003309	0.001043	0.00046	3.7083e-05	0.000139	0.000117	1.1562e-05	2.9457e-05	0.000244	9.0729e-05	5.8784e-05	0.000177	3.4239e-05	0.000111	1.6494e-05
283.813	0.000993	0.000379	0.000865	8.3491e-05	0.000834	0.001826	0.003869	0.000456	3.1861e-05	4.2586e-05	0.003614	0.001088	0.000463	3.3833e-05	0.000113	0.000124	1.2222e-05	3.3607e-05	0.000264	8.3689e-05	5.2266e-05	0.000169	3.6206e-05	0.000101	1.6377e-05
284.057	0.001203	0.00029	0.000763	9.8434e-05	0.000824	0.00169	0.003677	0.000433	3.97e-05	4.2785e-05	0.003131	0.00119	0.000396	3.0685e-05	0.000113	0.000117	1.1061e-05	3.1953e-05	0.000247	7.8617e-05	5.2615e-05	0.000161	3.7251e-05	0.000114	1.5411e-05
284.301	0.000958	0.000278	0.000783	8.5342e-05	0.000853	0.001743	0.003822	0.000445	3.801e-05	4.2885e-05	0.002907	0.001148	0.000406	3.1805e-05	0.000124	0.000122	1.1498e-05	2.809e-05	0.000234	8.0575e-05	4.9736e-05	0.000169	3.8692e-05	0.000106	1.4506e-05
284.545	0.000913	0.000332	0.000703	7.847e-05	0.000835	0.001958	0.003791	0.000426	3.5637e-05	3.9848e-05	0.003068	0.001139	0.000443	3.2262e-05	0.000112	0.000115	1.1677e-05	2.58e-05	0.000218	8.8587e-05	5.1934e-05	0.000188	3.9751e-05	0.000112	1.3765e-05
284.789	0.000983	0.000352	0.000785	8.9677e-05	0.000741	0.001919	0.003961	0.000461	3.4022e-05	4.6563e-05	0.004073	0.001243	0.000458	3.2024e-05	0.000104	0.000116	1.2983e-05	2.8963e-05	0.000267	8.828e-05	5.2228e-05	0.000164	3.5512e-05	0.000107	1.455e-05
285.033	0.001136	0.000321	0.001006	8.751e-05	0.000753	0.001651	0.003643	0.000364	3.5661e-05	3.9746e-05	0.003588	0.001316	0.000433	3.3352e-05	0.000113	0.000106	1.151e-05	2.9638e-05	0.00028	7.3802e-05	5.6604e-05	0.000187	3.3259e-05	9.9974e-05	1.4192e-05
285.278	0.001034	0.000333	0.000877	8.2255e-05	0.000672	0.001817	0.003364	0.000395	3.8555e-05	4.4095e-05	0.003605	0.001198	0.000455	3.4042e-05	0.000108	9.7714e-05	1.1938e-05	2.9014e-05	0.000272	7.6829e-05	5.5431e-05	0.000163	3.3233e-05	9.7952e-05	1.6497e-05
285.522	0.000914	0.000345	0.000945	8.8033e-05	0.000723	0.001532	0.003423	0.000409	3.4531e-05	4.5491e-05	0.003381	0.001146	0.000371	3.1304e-05	0.000124	0.000108	1.2263e-05	3.1302e-05	0.000252	7.4508e-05	5.5328e-05	0.00018	3.8215e-05	0.0001	1.4793e-05
285.766	0.001026	0.000357	0.000805	8.5515e-05	0.000754	0.001385	0.003491	0.000403	2.8369e-05	4.7464e-05	0.003674	0.001238	0.000369	3.151e-05	0.000124	0.000112	1.1909e-05	2.8912e-05	0.000243	7.9347e-05	5.2645e-05	0.000193	3.9456e-05	9.1905e-05	1.2357e-05
286.01	0.001122	0.000296	0.000816	7.5215e-05	0.000736	0.00165	0.003348	0.000423	3.2968e-05	4.9693e-05	0.003785	0.001292	0.000418	2.9947e-05	0.000107	0.000104	1.1184e-05	2.8557e-05	0.000253	8.5269e-05	5.3633e-05	0.000187	3.5514e-05	9.1045e-05	1.6733e-05
286.254	0.000937	0.00033	0.000768	7.7227e-05	0.000784	0.001982	0.003445	0.00038	2.8639e-05	5.2406e-05	0.003977	0.001165	0.000445	3.491e-05	0.000104	0.000118	1.0257e-05	3.0546e-05	0.000256	7.1752e-05	4.5269e-05	0.00017	3.4719e-05	9.595e-05	1.6618e-05
286.498	0.001032	0.000377	0.000864	8.0138e-05	0.00083	0.001863	0.003342	0.000414	2.9921e-05	4.3806e-05	0.003428	0.001089	0.000418	3.6655e-05	0.000111	0.000108	1.0394e-05	3.0018e-05	0.000269	7.1219e-05	4.6132e-05	0.000169	3.6437e-05	0.000111	1.2749e-05
286.742	0.000928	0.000353	0.000771	9.5641e-05	0.000848	0.001685	0.003365	0.000395	3.5459e-05	4.3741e-05	0.003807	0.001111	0.000377	3.1978e-05	0.000118	0.000106	1.1816e-05	3.132e-05	0.000251	8.1636e-05	5.1444e-05	0.000166	3.6011e-05	0.000115	1.3253e-05
286.987	0.00125	0.000383	0.000747	9.0396e-05	0.000893	0.001911	0.003343	0.000403	3.5146e-05	4.5838e-05	0.003732	0.000983	0.00047	3.1572e-05	0.000107	0.000104	1.0713e-05	2.822e-05	0.000245	9.2573e-05	4.6297e-05	0.000189	2.7333e-05	0.000114	1.6112e-05
287.231	0.001087	0.000332	0.000696	8.1824e-05	0.00083	0.001751	0.003271	0.000399	3.439e-05	3.7398e-05	0.003618	0.001142	0.00046	3.324e-05	0.000111	0.000105	1.0958e-05	2.8886e-05	0.000268	9.1406e-05	5.2293e-05	0.000159	3.2352e-05	0.00012	1.6027e-05
287.475	0.000869	0.000306	0.000779	8.3505e-05	0.000776	0.001964	0.003272	0.000428	3.6373e-05	3.7919e-05	0.003505	0.001314	0.000406	3.6306e-05	0.000114	0.000114	1.1255e-05	2.9715e-05	0.00024	8.5e-05	5.6908e-05	0.000168	3.3126e-05	9.7189e-05	1.3582e-05
287.719	0.001144	0.000304	0.0009	7.6389e-05	0.000796	0.00179	0.003277	0.000405	3.3443e-05	4.913e-05	0.003589	0.001149	0.000351	3.5598e-05	0.000116	0.000112	1.1563e-05	2.8235e-05	0.000243	7.7021e-05	5.2845e-05	0.000171	3.0841e-05	0.000106	1.335e-05
287.963	0.001344	0.000368	0.000749	7.9638e-05	0.000726	0.001614	0.0031	0.000426	3.1076e-05	5.3537e-05	0.003702	0.001094	0.000376	3.644e-05	0.000108	0.000111	1.1072e-05	2.7293e-05	0.000247	7.9486e-05	5.3121e-05	0.000179	3.6098e-05	0.000101	1.543e-05
288.207	0.001278	0.000428	0.000936	7.5254e-05	0.000729	0.001776	0.003534	0.000404	3.5743e-05	5.4166e-05	0.003748	0.001583	0.000399	3.6549e-05	0.000117	0.000124	1.0496e-05	2.9379e-05	0.000247	7.2921e-05	5.1901e-05	0.000176	3.6749e-05	8.4869e-05	1.5716e-05
288.451	0.001369	0.000336	0.000773	8.3683e-05	0.000726	0.00179	0.003388	0.000452	3.3778e-05	4.6278e-05	0.003339	0.001357	0.000395	3.6765e-05	0.000112	0.000122	1.1807e-05	2.6096e-05	0.00025	7.6505e-05	5.8208e-05	0.000167	3.2402e-05	8.6579e-05	1.493e-05
288.696	0.001344	0.000333	0.000829	8.9071e-05	0.000756	0.001634	0.003645	0.000438	3.3653e-05	4.3738e-05	0.003284	0.001128	0.00034	2.9684e-05	0.000127	0.000123	1.139e-05	2.7983e-05	0.000241	7.4058e-05	5.8665e-05	0.000182	3.292e-05	9.2893e-05	1.5831e-05
288.94	0.001016	0.000354	0.000863	8.8607e-05	0.000682	0.001519	0.003447	0.000448	3.228e-05	5.1954e-05	0.004244	0.001184	0.000358	3.3638e-05	0.000108	0.000109	1.1542e-05	3.0011e-05	0.000248	7.5749e-05	6.2727e-05	0.000179	3.277e-05	8.1693e-05	1.3727e-05
289.184	0.000927	0.000358	0.000891	6.9029e-05	0.000679	0.001785	0.003426	0.000435	3.3038e-05	4.2843e-05	0.003691	0.001034	0.000404	3.2678e-05	0.000105	0.000102	1.192e-05	2.6475e-05	0.000225	7.4584e-05	6.5575e-05	0.000159	3.7945e-05	9.3153e-05	1.2934e-05
289.428	0.001286	0.000346	0.000778	8.059e-05	0.000679	0.001724	0.002999	0.000424	2.88e-05	3.2982e-05	0.003135	0.001308	0.000365	3.099e-05	0.000115	0.00011	1.0504e-05	3.0151e-05	0.000234	7.1051e-05	4.9866e-05	0.000156	3.3192e-05	0.000102	1.4452e-05
289.672	0.001003	0.000309	0.000862	8.717e-05	0.000686	0.001722	0.002983	0.000435	3.2609e-05	4.365e-05	0.003387	0.001158	0.000333	3.4357e-05	0.000108	0.000116	1.0611e-05	2.6953e-05	0.000249	6.8654e-05	5.5863e-05	0.00016	3.591e-05	0.000102	1.4357e-05
289.916	0.001092	0.000331	0.000912	8.1045e-05	0.00065	0.001885	0.003152	0.00041	3.7186e-05	4.1844e-05	0.003376	0.001069	0.000321	3.7476e-05	0.000124	0.000103	1.1676e-05	2.5727e-05	0.00024	8.2614e-05	5.3627e-05	0.000154	3.3785e-05	9.7783e-05	1.5675e-05
290.16	0.001053	0.00034	0.000731	7.7533e-05	0.000632	0.001452	0.003116	0.000412	3.5498e-05	3.9854e-05	0.003111	0.001129	0.0004	3.5338e-05	0.000117	0.000116	1.1658e-05	2.8202e-05	0.000242	8.2433e-05	5.0069e-05	0.000165	3.1468e-05	9.761e-05	1.4699e-05
290.404	0.001173	0.000308	0.00074	7.823e-05	0.000635	0.001503	0.002932	0.000378	4.1162e-05	4.6223e-05	0.003333	0.001028	0.000457	3.3453e-05	0.000123	0.000123	1.2527e-05	2.7266e-05	0.000242	8.1815e-05	4.9629e-05	0.000156	3.4857e-05	8.3431e-05	1.561e-05
290.649	0.001159	0.000338	0.000813	8.5734e-05	0.000691	0.00174	0.002772	0.000355	3.8467e-05	3.8833e-05	0.003331	0.000993	0.000413	3.3607e-05	0.000122	0.000122	1.0973e-05	2.8318e-05	0.000272	7.4068e-05	5.3501e-05	0.000171	3.0614e-05	8.8813e-05	1.4786e-05
290.893	0.001106	0.000296	0.000908	0.000106	0.000615	0.001663	0.002832	0.000365	3.5611e-05	4.4305e-05	0.003165	0.000996	0.000413	3.8732e-05	0.000121	0.000111	1.0957e-05	2.8421e-05	0.000273	8.4602e-05	5.1234e-05	0.000172	2.9038e-05	9.25e-05	1.5517e-05
291.137	0.000853	0.000316	0.000835	9.4176e-05	0.000558	0.001789	0.002764	0.00033	2.802e-05	4.4545e-05	0.003274	0.001122	0.000378	3.9063e-05	0.000113	9.8113e-05	9.3322e-06	2.9162e-05	0.000251	7.9418e-05	4.9569e-05	0.000175	3.0614e-05	9.2889e-05	1.2701e-05
291.381	0.000965	0.000303	0.000857	9.1127e-05	0.000589	0.001885	0.002481	0.000345	3.4758e-05	3.5032e-05	0.003546	0.001064	0.000385	3.1541e-05	0.000113	0.000103	1.0254e-05	2.5492e-05	0.000234	7.4733e-05	4.7108e-05	0.000151	3.2035e-05	0.000111	1.2539e-05
291.625	0.000961	0.000292	0.000875	9.4584e-05	0.000652	0.001865	0.002618	0.00033	3.3924e-05	3.2941e-05	0.003415	0.001195	0.000397	2.9671e-05	9.3132e-05	0.000105	1.0988e-05	2.6505e-05	0.000232	8.4486e-05	4.4068e-05	0.000156	3.304e-05	0.000105	1.3595e-05
291.869	0.000898	0.000314	0.000779	9.2229e-05	0.000612	0.001468	0.002993	0.000317	3.2385e-05	3.1166e-05	0.003688	0.001003	0.000479	3.4505e-05	0.000115	9.5048e-05	1.0875e-05	2.9446e-05	0.000227	7.3629e-05	5.3057e-05	0.00017	3.0264e-05	0.000104	1.4074e-05
292.113	0.00093	0.00034	0.000752	8.2744e-05	0.000599	0.00161	0.003009	0.000315	3.9496e-05	3.3964e-05	0.003164	0.000984	0.000499	3.6782e-05	0.00011	0.000107	9.8553e-06	2.6859e-05	0.00023	7.1109e-05	4.6678e-05	0.000179	2.8193e-05	0.000101	1.3272e-05
292.358	0.000914	0.000339	0.000748	8.2137e-05	0.000621	0.001449	0.002826	0.000346	3.6706e-05	4.0588e-05	0.003082	0.001225	0.000446	3.5103e-05	0.000102	9.6898e-05	9.4363e-06	3.0811e-05	0.000251	8.2796e-05	5.0609e-05	0.00017	3.3584e-05	0.000101	1.3643e-05
292.602	0.000864	0.000287	0.000831	8.5614e-05	0.000736	0.001591	0.002913	0.00033	3.4319e-05	4.5667e-05	0.003373	0.001242	0.000351	3.1355e-05	0.000107	0.0001	1.1203e-05	2.4231e-05	0.000212	8.8934e-05	5.1757e-05	0.00019	3.3248e-05	8.683e-05	1.4599e-05
292.846	0.000798	0.000296	0.000764	7.5825e-05	0.000806	0.001852	0.003053	0.000307	3.2703e-05	4.7602e-05	0.003122	0.001302	0.000406	3.538e-05	0.000113	0.000109	1.089e-05	2.3109e-05	0.000193	8.2558e-05	4.6033e-05	0.000161	3.3638e-05	8.2602e-05	1.4867e-05
293.09	0.000761	0.000338	0.000876	8.3913e-05	0.000725	0.001723	0.003428	0.000301	3.5613e-05	4.5983e-05	0.003341	0.001355	0.0005	3.2607e-05	0.000117	9.1768e-05	1.0835e-05	2.6648e-05	0.000219	8.3292e-05	4.7972e-05	0.000169	3.5812e-05	8.1491e-05	1.4055e-05
293.334	0.000808	0.000322	0.000815	7.8891e-05	0.000782	0.001503	0.003318	0.000346	3.6547e-05	4.6782e-05	0.003001	0.001232	0.000407	3.8084e-05	0.000125	8.7622e-05	1.1226e-05	3.0401e-05	0.000225	8.7751e-05	4.7685e-05	0.000167	3.3346e-05	8.6669e-05	1.4213e-05
293.578	0.000952	0.000351	0.000811	6.1715e-05	0.000766	0.001697	0.003549	0.000335	3.6645e-05	4.4299e-05	0.003183	0.001124	0.000392	3.8314e-05	0.000122	9.7517e-05	1.1011e-05	2.7907e-05	0.000223	8.2005e-05	4.6501e-05	0.000177	3.4589e-05	7.97e-05	1.4588e-05
293.822	0.001072	0.000344	0.000764	6.3939e-05	0.000726	0.001777	0.003381	0.000292	3.0702e-05	4.492e-05	0.003275	0.001038	0.000392	3.4447e-05	0.000107	0.000107	1.0352e-05	2.5622e-05	0.000207	8.1192e-05	4.2377e-05	0.000181	3.6324e-05	9.8754e-05	1.2933e-05
294.067	0.001171	0.000329	0.000814	5.9022e-05	0.000643	0.001715	0.003207	0.000288	3.1628e-05	3.5723e-05	0.003192	0.001061	0.000374	3.6656e-05	0.000105	0.000103	1.1092e-05	2.6262e-05	0.000206	7.7953e-05	4.15e-05	0.000162	3.5295e-05	0.000102	1.5365e-05
294.311	0.001102	0.000266	0.000748	7.2752e-05	0.000615	0.001711	0.003254	0.000268	3.5469e-05	3.9191e-05	0.003108	0.001071	0.000395	3.4016e-05	0.000103	9.7139e-05	1.1076e-05	2.7152e-05	0.000197	7.1401e-05	5.0798e-05	0.000161	3.3399e-05	9.5541e-05	1.4893e-05
294.555	0.001032	0.000287	0.000857	9.123e-05	0.000652	0.001693	0.003392	0.000309	3.9575e-05	4.3982e-05	0.003018	0.00107	0.000392	3.2835e-05	0.000102	0.000106	9.8391e-06	2.6885e-05	0.000208	7.464e-05	5.2677e-05	0.000169	3.657e-05	8.6476e-05	1.356e-05
294.799	0.000848	0.000276	0.000892	9.4575e-05	0.000632	0.001621	0.00301	0.000318	3.6444e-05	4.0967e-05	0.003767	0.001043	0.00035	3.0684e-05	9.7561e-05	0.000104	9.964e-06	2.7876e-05	0.00021	7.5169e-05	5.0024e-05	0.000173	3.6036e-05	8.7768e-05	1.3433e-05
295.043	0.000836	0.000292	0.000834	8.5351e-05	0.000567	0.001599	0.002918	0.000293	3.1e-05	3.6478e-05	0.00362	0.000951	0.000414	3.2615e-05	0.000106	0.000108	1.0602e-05	2.4887e-05	0.000223	6.6889e-05	4.7016e-05	0.000163	3.0379e-05	0.000104	1.4045e-05
295.287	0.001052	0.000325	0.000785	8.121e-05	0.000557	0.001868	0.002669	0.000308	3.4213e-05	3.6195e-05	0.003391	0.001126	0.000436	3.4267e-05	0.000102	0.000107	1.0907e-05	2.5482e-05	0.000227	7.2682e-05	4.6564e-05	0.000161	3.1632e-05	9.4721e-05	1.2782e-05
295.531	0.000907	0.000312	0.000905	7.998e-05	0.000602	0.001767	0.002728	0.000319	3.3866e-05	3.9573e-05	0.00304	0.001099	0.000395	3.6037e-05	9.7433e-05	0.000113	1.1152e-05	2.2738e-05	0.000241	7.3027e-05	5.5375e-05	0.000157	3.502e-05	0.000108	1.5321e-05
295.776	0.000966	0.00032	0.000841	7.1938e-05	0.000677	0.002133	0.002616	0.000321	3.2013e-05	3.5496e-05	0.002984	0.001185	0.000387	3.0811e-05	9.5962e-05	0.000103	1.1092e-05	2.6333e-05	0.000216	7.8388e-05	5.4799e-05	0.000172	3.1667e-05	9.9279e-05	1.4772e-05
296.02	0.000966	0.000288	0.000757	7.6596e-05	0.000684	0.002044	0.00285	0.000334	3.0797e-05	2.9883e-05	0.002753	0.001086	0.000406	3.0191e-05	8.84e-05	9.8735e-05	1.1303e-05	2.5181e-05	0.000224	7.1087e-05	4.9798e-05	0.000172	3.1566e-05	0.000101	1.5115e-05
296.264	0.001051	0.00034	0.000898	7.4787e-05	0.00072	0.001524	0.002925	0.000355	3.0311e-05	3.2463e-05	0.003005	0.001089	0.000447	3.1977e-05	8.9791e-05	9.4669e-05	1.0959e-05	2.571e-05	0.00022	7.6399e-05	4.6894e-05	0.000155	3.3631e-05	9.3535e-05	1.5859e-05
296.508	0.00119	0.000331	0.000879	7.507e-05	0.000767	0.001759	0.003013	0.000331	3.0416e-05	3.694e-05	0.003052	0.00111	0.000421	2.8824e-05	9.3863e-05	0.000104	9.5449e-06	2.9476e-05	0.000228	8.0327e-05	5.1774e-05	0.000168	3.3854e-05	9.4355e-05	1.7177e-05
296.752	0.001392	0.000324	0.000848	7.2876e-05	0.000717	0.001648	0.002834	0.000311	3.154e-05	3.2441e-05	0.003313	0.001192	0.000425	3.2984e-05	9.4164e-05	9.9912e-05	1.0149e-05	2.6974e-05	0.000238	9.0392e-05	4.1867e-05	0.000166	3.6351e-05	9.7412e-05	1.3614e-05
296.996	0.001282	0.000334	0.000761	7.8537e-05	0.000836	0.001533	0.002704	0.000308	3.3996e-05	4.2569e-05	0.003286	0.001175	0.000403	3.3312e-05	9.3447e-05	9.024e-05	9.5996e-06	2.4805e-05	0.000248	8.2076e-05	4.6152e-05	0.00015	3.5454e-05	0.000103	1.4973e-05
297.24	0.001083	0.000293	0.000838	7.3272e-05	0.000733	0.001623	0.002857	0.000292	3.3061e-05	4.7678e-05	0.003467	0.000931	0.000392	2.625e-05	0.000117	9.0347e-05	1.0741e-05	2.4787e-05	0.00023	8.1265e-05	4.2219e-05	0.000189	3.2564e-05	9.128e-05	1.4826e-05
297.485	0.000911	0.000298	0.000847	7.1304e-05	0.000711	0.001903	0.002679	0.000286	3.6202e-05	4.2302e-05	0.003999	0.001034	0.000382	2.905e-05	0.000112	9.6438e-05	1.0326e-05	2.4298e-05	0.00023	8.2771e-05	4.5197e-05	0.000177	3.0463e-05	8.7112e-05	1.4648e-05
297.729	0.000942	0.000329	0.000822	8.7111e-05	0.00065	0.001999	0.002701	0.000278	3.5271e-05	3.9858e-05	0.003882	0.001228	0.000406	3.1191e-05	0.000111	8.5061e-05	1.185e-05	2.4546e-05	0.000251	6.9754e-05	4.2003e-05	0.000174	3.0029e-05	9.324e-05	1.4153e-05
297.973	0.001063	0.000292	0.000761	8.8098e-05	0.000626	0.001833	0.002459	0.000339	3.5481e-05	3.7673e-05	0.003655	0.001154	0.000422	3.553e-05	0.000104	8.119e-05	1.0121e-05	2.3737e-05	0.000242	6.8899e-05	4.6695e-05	0.000159	3.5451e-05	7.8204e-05	1.4641e-05
298.217	0.00115	0.000319	0.000816	7.1502e-05	0.000574	0.001724	0.002493	0.000295	3.2218e-05	3.3742e-05	0.003494	0.001205	0.000402	3.1883e-05	9.7162e-05	6.9301e-05	9.6158e-06	2.3643e-05	0.000231	6.7384e-05	4.938e-05	0.000151	3.548e-05	8.7537e-05	1.3947e-05
298.461	0.000955	0.00034	0.000913	6.5808e-05	0.000586	0.00176	0.002461	0.000287	3.1038e-05	3.8986e-05	0.003291	0.0011	0.000389	2.9036e-05	9.5502e-05	7.5208e-05	1.0051e-05	2.591e-05	0.000231	7.6615e-05	5.1262e-05	0.000154	3.2452e-05	7.7656e-05	1.3007e-05
298.705	0.000878	0.000319	0.000787	7.8331e-05	0.000654	0.00182	0.002453	0.000271	3.064e-05	4.0177e-05	0.003369	0.00099	0.000369	3.1704e-05	8.8872e-05	7.9111e-05	9.9611e-06	2.1701e-05	0.000222	7.8238e-05	5.3028e-05	0.000178	3.2485e-05	7.191e-05	1.3093e-05
298.949	0.001034	0.000313	0.000671	7.9625e-05	0.000661	0.001699	0.002503	0.000309	3.3383e-05	3.3515e-05	0.002985	0.000941	0.000388	3.7256e-05	9.9871e-05	8.1723e-05	9.6648e-06	2.3148e-05	0.000231	7.7081e-05	5.6467e-05	0.000165	3.1713e-05	7.9458e-05	1.3527e-05
299.194	0.000798	0.000295	0.000801	8.1618e-05	0.000689	0.001582	0.002658	0.000357	3.5687e-05	4.4202e-05	0.003178	0.000994	0.000441	3.3317e-05	8.8397e-05	7.1656e-05	9.3272e-06	2.6833e-05	0.000234	7.7785e-05	4.5166e-05	0.000182	3.1006e-05	7.314e-05	1.4286e-05
299.438	0.000656	0.000301	0.000857	8.0032e-05	0.000748	0.001658	0.003046	0.000367	3.5084e-05	3.8064e-05	0.003441	0.001095	0.000353	3.3363e-05	9.427e-05	7.4852e-05	9.7239e-06	2.8191e-05	0.000237	6.8443e-05	5.0553e-05	0.000184	3.4283e-05	8.2062e-05	1.4683e-05
299.682	0.000834	0.000301	0.000931	7.9334e-05	0.000719	0.001664	0.002957	0.000352	3.5873e-05	4.0753e-05	0.003196	0.001033	0.000325	3.3124e-05	9.8378e-05	7.974e-05	9.9777e-06	2.5703e-05	0.000218	7.3865e-05	5.2883e-05	0.000156	3.5048e-05	8.2059e-05	1.3864e-05
299.926	0.000875	0.000292	0.00096	8.7514e-05	0.000771	0.001861	0.003013	0.000354	3.5605e-05	4.2043e-05	0.002957	0.001141	0.000328	3.0445e-05	8.452e-05	7.7035e-05	9.0963e-06	2.672e-05	0.000216	7.2976e-05	5.1389e-05	0.000161	3.1586e-05	7.9032e-05	1.5e-05
300.17	0.000978	0.000322	0.000869	8.0171e-05	0.000745	0.001789	0.002858	0.000349	3.2877e-05	3.2397e-05	0.00331	0.001031	0.000322	3.1828e-05	9.1197e-05	8.3764e-05	9.2078e-06	2.963e-05	0.000242	8.3532e-05	4.2673e-05	0.000159	3.3248e-05	7.4091e-05	1.5113e-05
300.414	0.001039	0.00026	0.000937	7.082e-05	0.000751	0.001691	0.002595	0.000313	3.4148e-05	3.575e-05	0.003319	0.000993	0.000326	3.0343e-05	9.4862e-05	8.0522e-05	1.005e-05	2.7655e-05	0.000249	7.3454e-05	3.7637e-05	0.000159	3.3607e-05	8.8459e-05	1.2748e-05
300.658	0.000867	0.000295	0.000952	6.8878e-05	0.000676	0.00191	0.002648	0.000289	3.58e-05	3.5997e-05	0.003038	0.001034	0.000356	2.8741e-05	9.023e-05	8.2601e-05	9.2661e-06	2.8597e-05	0.000245	7.6894e-05	3.8599e-05	0.000161	3.2498e-05	0.000104	1.286e-05
300.903	0.000901	0.000329	0.000952	7.5528e-05	0.000602	0.001575	0.002237	0.000319	3.58e-05	2.8161e-05	0.003035	0.001071	0.000346	3.2019e-05	9.649e-05	9.0272e-05	9.4944e-06	2.6721e-05	0.000216	7.5931e-05	3.9536e-05	0.000148	2.9812e-05	9.2711e-05	1.2447e-05
301.147	0.000724	0.000337	0.000855	7.7971e-05	0.000615	0.001656	0.002353	0.000342	2.9336e-05	3.1978e-05	0.0034	0.00105	0.00031	2.7501e-05	9.3406e-05	8.035e-05	9.5041e-06	2.3999e-05	0.000211	7.83e-05	4.8511e-05	0.000153	3.3214e-05	9.0055e-05	1.5647e-05
301.391	0.000792	0.000317	0.000791	8.403e-05	0.000688	0.001455	0.00242	0.000329	2.7369e-05	3.8452e-05	0.00344	0.001204	0.000361	2.9311e-05	9.7866e-05	7.603e-05	9.6955e-06	2.5238e-05	0.000247	7.3533e-05	5.1571e-05	0.000151	3.6251e-05	8.387e-05	1.4727e-05
301.635	0.001208	0.000301	0.000791	7.0429e-05	0.000712	0.00153	0.002489	0.000294	2.9171e-05	3.3041e-05	0.003272	0.001255	0.000389	3.7526e-05	0.000105	7.3797e-05	9.4722e-06	2.5034e-05	0.000234	6.7019e-05	4.641e-05	0.000185	3.6247e-05	8.7732e-05	1.3193e-05
301.879	0.000937	0.000294	0.000718	8.018e-05	0.000771	0.002006	0.002482	0.000304	3.0573e-05	4.2616e-05	0.003329	0.001047	0.000324	3.2751e-05	0.000101	7.2956e-05	9.2533e-06	2.2768e-05	0.000221	7.2856e-05	4.6343e-05	0.000176	3.169e-05	8.9382e-05	1.3962e-05
302.123	0.000849	0.000283	0.000724	7.6829e-05	0.000851	0.00198	0.002238	0.000303	2.4279e-05	4.2648e-05	0.002937	0.00097	0.000332	3.2645e-05	9.0031e-05	7.191e-05	1.0317e-05	2.4779e-05	0.000235	6.5989e-05	4.787e-05	0.000152	3.1063e-05	9.1747e-05	1.3994e-05
302.367	0.00096	0.00029	0.000699	7.5559e-05	0.000856	0.001906	0.002243	0.000302	2.673e-05	4.0497e-05	0.003076	0.001004	0.000361	3.2702e-05	9.3419e-05	8.2385e-05	1.036e-05	2.6073e-05	0.000224	6.2148e-05	4.6481e-05	0.00016	3.1746e-05	7.8969e-05	1.4837e-05
302.611	0.000917	0.000266	0.0008	8.5195e-05	0.000888	0.001761	0.002308	0.000279	3.0106e-05	4.874e-05	0.002944	0.000998	0.000363	3.4657e-05	8.3654e-05	7.9943e-05	9.76e-06	2.6123e-05	0.000238	6.6043e-05	4.3702e-05	0.000159	3.3255e-05	7.206e-05	1.3616e-05
302.856	0.000886	0.000297	0.000792	7.5316e-05	0.000733	0.001848	0.002382	0.00028	3.0673e-05	3.9748e-05	0.003415	0.00117	0.000378	2.9855e-05	7.5685e-05	8.6616e-05	9.8938e-06	2.3563e-05	0.000269	7.7307e-05	4.5596e-05	0.000181	3.259e-05	8.0462e-05	1.3949e-05
303.1	0.00089	0.000277	0.0008	7.8217e-05	0.000742	0.001788	0.002506	0.000264	3.2187e-05	3.5439e-05	0.003665	0.001061	0.0004	3.2634e-05	7.6429e-05	7.7882e-05	1.1118e-05	2.4658e-05	0.000243	7.2686e-05	4.7708e-05	0.00018	3.26e-05	8.0022e-05	1.3659e-05
303.344	0.001239	0.000251	0.000764	7.4885e-05	0.000745	0.001511	0.002745	0.0003	3.0739e-05	3.9124e-05	0.00348	0.001012	0.00035	3.5431e-05	8.1214e-05	6.7704e-05	1.0138e-05	2.7276e-05	0.000241	7.815e-05	4.6643e-05	0.000145	2.9414e-05	6.8285e-05	1.5049e-05
303.588	0.001241	0.000238	0.000743	8.1846e-05	0.000615	0.0016	0.002776	0.000304	3.0731e-05	3.9942e-05	0.00304	0.001207	0.000302	3.1473e-05	7.6983e-05	7.5232e-05	9.3298e-06	2.3491e-05	0.000236	7.7525e-05	5.2461e-05	0.000155	3.309e-05	6.5055e-05	1.4728e-05
303.832	0.000809	0.000274	0.000776	7.1984e-05	0.000525	0.001684	0.002712	0.000334	3.7474e-05	3.4183e-05	0.002971	0.001086	0.000327	2.9575e-05	7.9816e-05	7.161e-05	9.2414e-06	2.5373e-05	0.000229	6.8683e-05	4.9816e-05	0.000147	3.4968e-05	7.3372e-05	1.4665e-05
304.076	0.000955	0.000316	0.000831	7.3956e-05	0.000514	0.00186	0.003083	0.000313	3.5616e-05	3.6904e-05	0.003199	0.001158	0.000318	2.9492e-05	7.8535e-05	7.2723e-05	9.583e-06	2.7213e-05	0.000223	6.931e-05	4.0559e-05	0.000152	3.2493e-05	8.2872e-05	1.3994e-05
304.32	0.000921	0.000304	0.000805	7.7318e-05	0.000554	0.00168	0.003352	0.000281	3.888e-05	3.4553e-05	0.003443	0.001109	0.000308	2.9754e-05	7.486e-05	7.037e-05	9.3321e-06	2.5738e-05	0.000221	7.6139e-05	4.6074e-05	0.000164	3.3617e-05	7.2481e-05	1.4228e-05
304.565	0.000993	0.000253	0.000801	8.1714e-05	0.0006	0.001581	0.003312	0.000279	3.3976e-05	3.5858e-05	0.003837	0.001081	0.000397	2.8769e-05	7.7367e-05	8.3262e-05	9.1615e-06	2.6317e-05	0.00023	7.3528e-05	4.6237e-05	0.00016	3.4562e-05	7.1747e-05	1.2207e-05
304.809	0.00109	0.00026	0.000804	6.6064e-05	0.000674	0.001752	0.003183	0.000308	3.2247e-05	4.2195e-05	0.003376	0.001009	0.000362	3.1152e-05	7.5552e-05	8.3689e-05	9.9021e-06	2.4317e-05	0.000222	6.5784e-05	4.5805e-05	0.000172	3.4623e-05	7.4824e-05	1.2051e-05
305.053	0.001238	0.000304	0.000753	6.3824e-05	0.000696	0.001735	0.003064	0.000307	3.3024e-05	3.9766e-05	0.003268	0.000999	0.000404	3.4236e-05	8.2454e-05	7.9184e-05	9.2746e-06	2.5527e-05	0.000227	6.689e-05	5.1707e-05	0.000156	3.1073e-05	7.7284e-05	1.322e-05
305.297	0.000989	0.000281	0.00074	6.543e-05	0.000766	0.001767	0.003015	0.00027	2.7533e-05	3.888e-05	0.003282	0.000999	0.000401	3.0756e-05	8.1874e-05	6.5081e-05	8.9141e-06	2.6471e-05	0.000251	7.5596e-05	4.7413e-05	0.000154	3.5355e-05	7.4189e-05	1.375e-05
305.541	0.000977	0.000262	0.000864	6.5415e-05	0.000748	0.00169	0.003176	0.000233	3.429e-05	3.5819e-05	0.003145	0.000974	0.000417	2.7945e-05	7.6572e-05	7.2233e-05	9.6263e-06	2.5179e-05	0.00023	7.4404e-05	4.5969e-05	0.000162	3.2866e-05	7.3654e-05	1.339e-05
305.785	0.000901	0.00026	0.000806	6.5206e-05	0.000701	0.001568	0.00311	0.000262	3.6105e-05	3.5456e-05	0.003344	0.001019	0.000372	2.866e-05	9.069e-05	7.1483e-05	1.0139e-05	2.6852e-05	0.000218	7.0114e-05	4.7278e-05	0.000162	3.2424e-05	8.3882e-05	1.464e-05
306.029	0.001065	0.000279	0.000827	6.7048e-05	0.000733	0.001623	0.002889	0.000285	3.2941e-05	3.6278e-05	0.003301	0.001085	0.000364	3.1069e-05	8.6679e-05	7.4597e-05	1.0554e-05	2.4742e-05	0.000211	7.3501e-05	4.6116e-05	0.000164	3.2074e-05	7.8764e-05	1.4496e-05
306.274	0.001022	0.000261	0.000875	6.9833e-05	0.000699	0.001835	0.002923	0.000294	3.1233e-05	3.247e-05	0.003304	0.001045	0.000438	2.7237e-05	7.163e-05	7.4827e-05	1.02e-05	2.4198e-05	0.000232	7.4855e-05	4.7548e-05	0.000153	3.1418e-05	7.5993e-05	1.411e-05
306.518	0.000962	0.000282	0.000842	7.5663e-05	0.000671	0.001904	0.002721	0.00029	3.3696e-05	2.8766e-05	0.003362	0.000942	0.000391	3.2621e-05	6.7825e-05	7.4626e-05	9.6328e-06	2.5209e-05	0.000233	7.0231e-05	3.8394e-05	0.000158	2.797e-05	7.9318e-05	1.5022e-05
306.762	0.000898	0.000284	0.000825	6.7913e-05	0.000662	0.002017	0.002701	0.000272	3.138e-05	3.847e-05	0.00369	0.001076	0.000339	2.8229e-05	7.3804e-05	7.2135e-05	8.9103e-06	2.5057e-05	0.000215	7.794e-05	5.0678e-05	0.000175	2.8896e-05	8.2034e-05	1.3402e-05
307.006	0.000971	0.000328	0.00083	7.457e-05	0.000696	0.001926	0.002784	0.00024	2.9431e-05	3.2662e-05	0.003038	0.001114	0.000344	2.9303e-05	7.9657e-05	6.894e-05	8.7674e-06	2.8813e-05	0.000211	7.509e-05	4.8923e-05	0.000163	3.1493e-05	6.8132e-05	1.3437e-05
307.25	0.000972	0.000255	0.000867	7.9318e-05	0.000715	0.001747	0.002741	0.000289	3.0096e-05	3.9052e-05	0.003593	0.000966	0.000357	2.5081e-05	7.5253e-05	6.6108e-05	9.3706e-06	2.8789e-05	0.000212	7.3927e-05	4.2674e-05	0.00016	3.1179e-05	6.9669e-05	1.232e-05
307.494	0.000826	0.000255	0.000703	7.2666e-05	0.000696	0.001934	0.002776	0.000291	3.2663e-05	4.0337e-05	0.002924	0.000956	0.000392	2.7176e-05	7.6067e-05	7.8658e-05	1.0112e-05	2.5029e-05	0.000243	6.9794e-05	4.1189e-05	0.000174	2.6058e-05	6.6386e-05	1.3679e-05
307.738	0.000753	0.000279	0.000792	7.8453e-05	0.000719	0.001694	0.002735	0.000275	2.9702e-05	3.0568e-05	0.002989	0.001127	0.000421	3.0148e-05	8.286e-05	8.2158e-05	1.0133e-05	2.426e-05	0.000207	7.2898e-05	4.345e-05	0.000162	3.1028e-05	6.2291e-05	1.3214e-05
307.983	0.000821	0.000254	0.000796	8.0204e-05	0.000709	0.001613	0.002603	0.000284	3.2268e-05	3.21e-05	0.00312	0.000956	0.000334	3.6035e-05	8.093e-05	7.419e-05	1.0097e-05	2.5563e-05	0.000228	7.4636e-05	3.9943e-05	0.000178	2.9864e-05	6.8252e-05	1.4398e-05
308.227	0.000938	0.000281	0.00088	7.731e-05	0.000663	0.001607	0.002589	0.000271	3.2987e-05	3.2639e-05	0.003172	0.000985	0.000342	3.1084e-05	8.044e-05	8.2537e-05	1.0424e-05	2.5477e-05	0.000246	6.9683e-05	4.3392e-05	0.000173	2.6171e-05	7.1808e-05	1.4687e-05
308.471	0.000893	0.000282	0.000866	8.1143e-05	0.000616	0.00169	0.002477	0.000266	3.2465e-05	3.133e-05	0.003771	0.001264	0.000351	2.7718e-05	8.784e-05	6.9691e-05	9.4825e-06	2.2315e-05	0.000216	7.6585e-05	4.7531e-05	0.000174	3.0093e-05	7.5215e-05	1.3266e-05
308.715	0.000778	0.000276	0.000833	8.0193e-05	0.000574	0.001787	0.002722	0.000219	3.4372e-05	3.4181e-05	0.003589	0.001094	0.000351	2.9943e-05	8.7208e-05	7.3486e-05	9.8944e-06	2.2205e-05	0.000223	8.3629e-05	4.5009e-05	0.000172	3.1973e-05	6.7205e-05	1.317e-05
308.959	0.000797	0.000292	0.000845	7.0432e-05	0.000597	0.001691	0.002851	0.000229	2.779e-05	4.1988e-05	0.003033	0.001039	0.000393	3.2061e-05	8.0179e-05	7.8079e-05	9.7301e-06	2.5935e-05	0.000225	6.5707e-05	4.0147e-05	0.000163	3.0898e-05	7.4038e-05	1.1911e-05
309.203	0.000889	0.000258	0.000829	6.2273e-05	0.000541	0.001417	0.002985	0.000257	2.7076e-05	4.3862e-05	0.00353	0.001151	0.00042	3.043e-05	7.4666e-05	7.095e-05	9.3464e-06	2.7058e-05	0.000211	7.1463e-05	4.0612e-05	0.000156	3.2627e-05	7.3155e-05	1.223e-05
309.447	0.000846	0.00025	0.00077	5.9842e-05	0.000595	0.001711	0.003141	0.000271	3.0039e-05	4.4179e-05	0.003494	0.001023	0.000408	3.2901e-05	7.9059e-05	6.5339e-05	1.0167e-05	2.4139e-05	0.000227	6.6432e-05	4.0673e-05	0.000174	3.0811e-05	7.3957e-05	1.2622e-05
309.692	0.000835	0.000269	0.000773	6.9199e-05	0.000629	0.001618	0.003011	0.000274	2.8915e-05	4.1254e-05	0.003492	0.000928	0.000394	3.1766e-05	7.8081e-05	6.5308e-05	1.0358e-05	2.2534e-05	0.000239	6.457e-05	4.4495e-05	0.000165	3.0484e-05	7.0901e-05	1.2267e-05
309.936	0.000947	0.000266	0.000856	7.6144e-05	0.000622	0.001503	0.002928	0.000286	2.9786e-05	3.9472e-05	0.003066	0.001017	0.00047	3.309e-05	8.2722e-05	6.5143e-05	8.7657e-06	2.4975e-05	0.000231	6.4872e-05	4.6062e-05	0.000159	3.452e-05	7.7699e-05	1.2412e-05
310.18	0.000994	0.000266	0.000822	9.5573e-05	0.000604	0.001344	0.00308	0.000246	3.0018e-05	3.4623e-05	0.003547	0.000985	0.000498	2.9009e-05	6.9142e-05	6.0277e-05	9.0863e-06	2.8377e-05	0.000254	6.0654e-05	4.6237e-05	0.000155	2.975e-05	6.8656e-05	1.3365e-05
310.424	0.000909	0.000283	0.000678	9.0769e-05	0.000556	0.00132	0.002972	0.000232	3.4762e-05	3.2967e-05	0.00337	0.001145	0.000482	2.9662e-05	6.9855e-05	6.141e-05	9.4869e-06	2.7379e-05	0.000232	6.7044e-05	4.8074e-05	0.000154	3.1405e-05	6.0283e-05	1.2962e-05
310.668	0.000876	0.000274	0.000804	6.9061e-05	0.000611	0.001658	0.003051	0.000246	2.7761e-05	3.9114e-05	0.003678	0.001085	0.000424	2.7445e-05	6.882e-05	5.7192e-05	8.4777e-06	2.3496e-05	0.00022	7.1782e-05	4.9214e-05	0.000153	3.1522e-05	6.1652e-05	1.3055e-05
310.912	0.000852	0.000277	0.000782	6.7121e-05	0.000593	0.001805	0.003042	0.000273	3.4138e-05	4.8266e-05	0.003072	0.001035	0.000367	2.4176e-05	6.9462e-05	6.0259e-05	9.2104e-06	2.1072e-05	0.000234	7.6555e-05	4.5346e-05	0.000155	2.8432e-05	6.1142e-05	1.3424e-05
311.156	0.000853	0.00029	0.000817	7.3614e-05	0.00058	0.001476	0.002779	0.000263	3.6435e-05	3.8396e-05	0.003194	0.000942	0.000376	2.7823e-05	7.013e-05	6.2799e-05	9.8676e-06	2.1247e-05	0.000219	6.5787e-05	4.3909e-05	0.000155	2.947e-05	6.8886e-05	1.1673e-05
311.401	0.000885	0.000266	0.000689	7.4704e-05	0.00051	0.001747	0.003058	0.00028	3.4176e-05	3.5594e-05	0.003569	0.000915	0.000348	2.8023e-05	8.22e-05	6.4536e-05	9.5103e-06	2.4223e-05	0.000227	6.141e-05	4.198e-05	0.000148	3.3806e-05	6.6554e-05	1.3513e-05
311.645	0.000843	0.000273	0.000667	7.6234e-05	0.000635	0.001606	0.002908	0.000266	3.2845e-05	4.0163e-05	0.003356	0.001172	0.000335	2.991e-05	8.3145e-05	6.2611e-05	9.0734e-06	2.2574e-05	0.000239	6.8863e-05	4.8426e-05	0.000151	3.1111e-05	7.2725e-05	1.3665e-05
311.889	0.00102	0.000276	0.000772	6.3253e-05	0.000635	0.001541	0.002908	0.000291	3.4383e-05	3.8836e-05	0.003011	0.000955	0.00039	2.6627e-05	7.2215e-05	6.1962e-05	9.195e-06	2.2898e-05	0.000213	6.9336e-05	4.5425e-05	0.000157	2.7985e-05	6.3627e-05	1.2948e-05
312.133	0.00084	0.000235	0.000808	7.2573e-05	0.000609	0.001727	0.002582	0.000303	2.6537e-05	3.3686e-05	0.003455	0.001048	0.000354	2.3529e-05	7.2392e-05	6.2052e-05	8.9939e-06	2.1303e-05	0.000202	6.8224e-05	4.1851e-05	0.000159	2.8895e-05	7.6059e-05	1.2828e-05
312.377	0.000766	0.00027	0.000775	8.622e-05	0.000644	0.001835	0.00306	0.000331	2.9386e-05	2.9464e-05	0.003159	0.001018	0.000376	2.53e-05	7.3455e-05	6.1492e-05	8.9684e-06	2.4128e-05	0.00021	6.4393e-05	4.6581e-05	0.00018	2.9639e-05	7.9023e-05	1.3992e-05
312.621	0.000957	0.000288	0.000721	8.467e-05	0.000648	0.00164	0.003105	0.000334	3.1781e-05	3.0844e-05	0.003149	0.000953	0.000333	3.1462e-05	6.9172e-05	6.2501e-05	9.029e-06	2.2995e-05	0.00021	6.895e-05	4.955e-05	0.000191	3.6189e-05	6.6049e-05	1.3581e-05
312.865	0.001144	0.000275	0.000729	7.0647e-05	0.000676	0.00166	0.002704	0.000302	3.0031e-05	4.0816e-05	0.003483	0.001031	0.000326	2.9793e-05	7.6163e-05	7.7995e-05	9.3792e-06	2.1395e-05	0.000224	6.8274e-05	3.9899e-05	0.000165	3.6497e-05	7.1051e-05	1.3569e-05
313.11	0.00112	0.000242	0.000744	6.961e-05	0.000614	0.001629	0.002828	0.000292	2.9421e-05	3.954e-05	0.004017	0.000987	0.000328	2.7363e-05	7.5752e-05	6.7407e-05	8.38e-06	2.1947e-05	0.000216	6.7286e-05	4.3428e-05	0.000158	3.5203e-05	8.1376e-05	1.3494e-05
313.354	0.000951	0.000272	0.000745	6.4604e-05	0.000589	0.001743	0.002753	0.000274	2.7348e-05	3.5841e-05	0.003299	0.000948	0.000362	3.0293e-05	6.831e-05	6.9073e-05	9.0902e-06	2.5333e-05	0.000209	6.3679e-05	5.0908e-05	0.000154	2.8975e-05	7.6554e-05	1.3276e-05
313.598	0.000739	0.000237	0.000748	7.7261e-05	0.000553	0.001491	0.002743	0.000292	2.7149e-05	3.1458e-05	0.002647	0.001248	0.000327	2.8852e-05	6.1502e-05	7.2334e-05	1.0005e-05	2.7098e-05	0.000213	7.1952e-05	4.4738e-05	0.000153	2.8666e-05	6.4896e-05	1.3395e-05
313.842	0.000753	0.000218	0.000776	7.4941e-05	0.000493	0.001524	0.002439	0.000303	2.8582e-05	3.7638e-05	0.003285	0.00117	0.000349	3.0291e-05	6.5983e-05	7.3503e-05	8.7411e-06	2.4744e-05	0.000197	7.4033e-05	3.8939e-05	0.000154	2.6743e-05	6.3054e-05	1.411e-05
314.086	0.000757	0.000255	0.00078	6.0836e-05	0.000457	0.001613	0.002463	0.000237	2.9025e-05	3.4489e-05	0.003207	0.001073	0.000374	3.0593e-05	6.9829e-05	6.5986e-05	9.4443e-06	2.3224e-05	0.000207	6.9124e-05	4.9033e-05	0.000162	3.0477e-05	5.743e-05	1.418e-05
314.33	0.000811	0.000254	0.000671	6.3124e-05	0.000477	0.001474	0.002598	0.000218	3.1486e-05	3.1293e-05	0.002965	0.001042	0.00034	2.6622e-05	6.0881e-05	6.377e-05	9.0834e-06	2.4946e-05	0.000206	6.1954e-05	4.6595e-05	0.000154	3.1286e-05	7.2455e-05	1.39e-05
314.574	0.001028	0.000251	0.000755	7.1309e-05	0.000532	0.001498	0.002597	0.000206	3.5523e-05	3.1439e-05	0.003115	0.001122	0.000362	2.9386e-05	6.2385e-05	6.2458e-05	8.7733e-06	2.0495e-05	0.000233	5.8227e-05	4.6578e-05	0.000157	3.0708e-05	7.287e-05	1.323e-05
314.818	0.000814	0.000239	0.000821	8.4303e-05	0.000497	0.001551	0.002804	0.000255	3.0767e-05	3.3881e-05	0.003331	0.001226	0.000405	3.1366e-05	6.2406e-05	6.0193e-05	8.3082e-06	2.2378e-05	0.000244	6.4846e-05	4.4256e-05	0.000181	3.0426e-05	6.3214e-05	1.251e-05
315.063	0.000922	0.000249	0.000669	8.5084e-05	0.000499	0.001349	0.002929	0.000276	3.5868e-05	3.1957e-05	0.003144	0.001102	0.000416	2.8352e-05	5.9817e-05	6.0005e-05	9.5034e-06	2.4919e-05	0.00023	5.9388e-05	5.3749e-05	0.000153	3.1294e-05	7.1839e-05	1.2818e-05
315.307	0.001038	0.000236	0.000917	7.5013e-05	0.000555	0.001334	0.002908	0.000304	3.2214e-05	3.3201e-05	0.002788	0.001067	0.000351	3.0363e-05	5.613e-05	6.3636e-05	8.557e-06	2.2218e-05	0.000233	6.7761e-05	4.8635e-05	0.000159	2.9753e-05	7.6393e-05	1.3905e-05
315.551	0.001071	0.00024	0.000825	7.0016e-05	0.000574	0.001347	0.00277	0.000277	3.2438e-05	3.6646e-05	0.002956	0.001088	0.000356	2.9067e-05	6.3294e-05	5.6631e-05	9.4319e-06	2.5726e-05	0.000222	6.8186e-05	4.7595e-05	0.000158	3.0936e-05	6.978e-05	1.3317e-05
315.795	0.000889	0.000251	0.000792	7.4759e-05	0.000589	0.001624	0.002997	0.000245	2.8864e-05	3.948e-05	0.003285	0.000998	0.000359	2.8504e-05	6.5016e-05	5.5785e-05	9.7104e-06	2.3913e-05	0.00022	6.8288e-05	4.2135e-05	0.000178	3.1684e-05	7.2868e-05	1.211e-05
316.039	0.000795	0.000243	0.000644	7.2124e-05	0.000594	0.001839	0.003029	0.000261	3.1308e-05	3.8369e-05	0.002727	0.000862	0.000321	2.9452e-05	6.2424e-05	5.3389e-05	9.2068e-06	2.2933e-05	0.000214	6.8313e-05	4.3467e-05	0.000149	3.325e-05	7.5668e-05	1.1863e-05
316.283	0.000873	0.000242	0.000701	7.7798e-05	0.000607	0.001866	0.002942	0.000266	3.3321e-05	4.0947e-05	0.003051	0.001062	0.00036	3.433e-05	6.7682e-05	5.9091e-05	9.2757e-06	2.3453e-05	0.000227	6.675e-05	4.2684e-05	0.000169	3.1173e-05	7.1169e-05	1.269e-05
316.527	0.000879	0.000272	0.000736	7.3886e-05	0.000609	0.001726	0.002895	0.00028	2.8933e-05	4.0126e-05	0.00298	0.000929	0.00036	3.3127e-05	6.9766e-05	5.9026e-05	8.4734e-06	2.5659e-05	0.000229	6.9261e-05	4.1606e-05	0.000163	3.0039e-05	6.7118e-05	1.2059e-05
316.772	0.000867	0.000269	0.000833	6.3119e-05	0.000654	0.001701	0.002763	0.000253	2.8261e-05	3.8184e-05	0.003355	0.001039	0.000329	3.109e-05	6.1995e-05	6.0757e-05	9.1045e-06	2.4496e-05	0.000223	7.8353e-05	3.9233e-05	0.000172	2.8973e-05	6.8124e-05	1.1741e-05
317.016	0.000951	0.000262	0.000738	6.2412e-05	0.00065	0.001692	0.003076	0.000228	3.1867e-05	3.5805e-05	0.003538	0.001105	0.000361	3.0612e-05	5.6756e-05	7.2388e-05	9.1373e-06	2.7462e-05	0.000241	6.7666e-05	4.4807e-05	0.000163	3.1301e-05	7.9379e-05	1.2974e-05
317.26	0.00092	0.000253	0.000737	6.8451e-05	0.000619	0.001532	0.002785	0.000273	2.9329e-05	3.4963e-05	0.003122	0.001083	0.000373	2.9601e-05	6.595e-05	6.6013e-05	8.5082e-06	2.6091e-05	0.00023	6.1958e-05	4.2378e-05	0.000153	3.1261e-05	6.7849e-05	1.2716e-05
317.504	0.000736	0.000235	0.000862	7.1582e-05	0.000566	0.001711	0.002752	0.00028	3.2179e-05	3.3322e-05	0.003795	0.001062	0.000335	2.751e-05	6.6771e-05	6.165e-05	9.4547e-06	2.432e-05	0.000223	6.5496e-05	3.6728e-05	0.000141	2.9518e-05	7.1049e-05	1.376e-05
317.748	0.000907	0.000234	0.000734	7.976e-05	0.000593	0.001659	0.00271	0.000285	2.7543e-05	3.4077e-05	0.003343	0.001027	0.000379	2.8936e-05	6.3563e-05	5.9308e-05	9.2736e-06	2.5105e-05	0.000209	7.4268e-05	3.7453e-05	0.000142	3.0795e-05	6.8512e-05	1.4512e-05
317.992	0.000877	0.000234	0.000769	7.1814e-05	0.000607	0.001593	0.002633	0.000256	2.7848e-05	3.8066e-05	0.003312	0.000966	0.000375	2.8032e-05	6.3723e-05	6.0495e-05	7.9048e-06	2.2591e-05	0.000234	7.5075e-05	4.9581e-05	0.000145	2.8915e-05	6.3547e-05	1.3563e-05
318.236	0.000727	0.000242	0.000834	6.924e-05	0.000616	0.001504	0.002696	0.000253	3.2376e-05	3.7662e-05	0.003065	0.000982	0.00036	2.9353e-05	6.2254e-05	6.9844e-05	8.8404e-06	2.088e-05	0.000221	6.8702e-05	4.4111e-05	0.000178	3.0285e-05	7.283e-05	1.3772e-05
318.481	0.000723	0.000249	0.000764	8.0926e-05	0.000622	0.001383	0.002612	0.000267	3.0494e-05	3.7557e-05	0.003529	0.000879	0.000344	2.936e-05	5.9608e-05	6.6862e-05	8.6775e-06	2.0298e-05	0.00022	6.7475e-05	4.5236e-05	0.000149	3.1433e-05	7.3664e-05	1.2892e-05
318.725	0.000757	0.00027	0.000737	8.1477e-05	0.000568	0.001626	0.002589	0.000301	3.5459e-05	3.4992e-05	0.003018	0.000926	0.000353	2.8368e-05	5.8519e-05	6.5328e-05	7.9413e-06	2.3957e-05	0.000199	7.0621e-05	3.9749e-05	0.000147	3.2722e-05	5.5927e-05	1.2834e-05
318.969	0.000862	0.000243	0.000837	7.2545e-05	0.000553	0.001484	0.002574	0.000265	3.0887e-05	2.7702e-05	0.002895	0.000947	0.000318	2.7154e-05	6.0431e-05	6.4426e-05	7.6976e-06	2.633e-05	0.000195	6.6666e-05	3.882e-05	0.000174	3.4755e-05	6.3535e-05	1.2025e-05
319.213	0.000904	0.000217	0.000739	8.0978e-05	0.000569	0.001675	0.002825	0.000248	3.2027e-05	2.7014e-05	0.00278	0.001045	0.00028	2.6716e-05	5.5062e-05	6.8233e-05	7.9044e-06	2.5095e-05	0.000206	7.0962e-05	4.2908e-05	0.000165	3.1829e-05	7.5712e-05	1.3291e-05
319.457	0.000844	0.000255	0.000725	7.5722e-05	0.000492	0.001527	0.002665	0.000233	3.3838e-05	2.7769e-05	0.002523	0.001039	0.000304	3.0753e-05	5.6375e-05	6.2014e-05	7.848e-06	2.3389e-05	0.000193	6.4515e-05	4.1882e-05	0.000157	2.9286e-05	6.7491e-05	1.2253e-05
319.701	0.000787	0.000256	0.00071	7.9915e-05	0.000495	0.001748	0.002884	0.000257	3.1007e-05	2.6614e-05	0.002806	0.001064	0.000336	3.0206e-05	5.7927e-05	5.5688e-05	8.3708e-06	2.2804e-05	0.000192	5.8804e-05	4.2975e-05	0.00016	3.0121e-05	7.0505e-05	1.2759e-05
319.945	0.00074	0.000224	0.000676	6.6002e-05	0.000467	0.001777	0.002721	0.000278	3.0799e-05	2.8285e-05	0.003083	0.001041	0.000392	3.0329e-05	6.1404e-05	5.8739e-05	8.1879e-06	2.2557e-05	0.000203	6.5454e-05	4.1485e-05	0.000166	3.1506e-05	6.7051e-05	1.2657e-05
320.19	0.000825	0.000238	0.000666	6.4988e-05	0.000439	0.001516	0.002758	0.000259	2.9584e-05	2.5957e-05	0.003628	0.001181	0.000326	2.8005e-05	6.3821e-05	5.8359e-05	8.5079e-06	2.3161e-05	0.000234	6.9294e-05	4.0218e-05	0.000175	2.8221e-05	6.5503e-05	1.2472e-05
320.434	0.000959	0.000239	0.000638	6.6466e-05	0.000425	0.001534	0.002682	0.000213	3.3223e-05	2.9732e-05	0.002671	0.001276	0.000351	2.8211e-05	6.7263e-05	6.86e-05	8.3552e-06	2.0702e-05	0.00024	7.325e-05	4.2777e-05	0.000171	2.771e-05	7.1375e-05	1.2015e-05
320.678	0.000958	0.000257	0.000739	6.993e-05	0.000382	0.001535	0.00271	0.000197	2.9976e-05	2.94e-05	0.002445	0.001015	0.000339	2.486e-05	6.0637e-05	7.1925e-05	8.128e-06	2.4159e-05	0.000259	6.607e-05	4.6414e-05	0.000161	2.9317e-05	7.2484e-05	1.3793e-05
320.922	0.000832	0.000236	0.000713	6.8764e-05	0.000413	0.001587	0.00274	0.000216	3.008e-05	2.8193e-05	0.002823	0.000967	0.000324	2.4141e-05	6.4163e-05	6.9643e-05	7.5613e-06	2.1611e-05	0.000222	6.4431e-05	3.9315e-05	0.000162	2.9901e-05	6.4202e-05	1.3012e-05
321.166	0.000704	0.000243	0.000745	7.6355e-05	0.000447	0.001469	0.002373	0.000221	3.1703e-05	3.7031e-05	0.003004	0.00102	0.000321	2.793e-05	7.3429e-05	6.6004e-05	8.7001e-06	2.1934e-05	0.000207	7.4893e-05	3.3945e-05	0.000181	3.2081e-05	6.6931e-05	1.102e-05
321.41	0.000837	0.000241	0.000717	7.3346e-05	0.00049	0.001385	0.002379	0.000227	2.8688e-05	3.8549e-05	0.003304	0.000959	0.000321	2.555e-05	6.2669e-05	6.1513e-05	8.7045e-06	2.27e-05	0.000219	7.3659e-05	4.2659e-05	0.000181	3.1024e-05	6.5749e-05	1.2318e-05
321.654	0.000785	0.000267	0.000645	6.461e-05	0.000556	0.001889	0.002477	0.000248	2.6841e-05	3.2316e-05	0.002929	0.001037	0.000354	3.1571e-05	6.4599e-05	5.788e-05	8.0385e-06	2.4836e-05	0.00022	6.1763e-05	4.1696e-05	0.000159	2.7925e-05	6.9424e-05	1.3676e-05
321.899	0.000786	0.000302	0.000718	6.6789e-05	0.000582	0.001797	0.002714	0.000267	2.5211e-05	2.9657e-05	0.002978	0.000953	0.000378	2.8797e-05	6.107e-05	5.9927e-05	7.3036e-06	2.2634e-05	0.000227	6.0742e-05	4.3746e-05	0.000167	3.0503e-05	6.4411e-05	1.2906e-05
322.143	0.000808	0.000274	0.000638	6.0346e-05	0.000576	0.00161	0.00286	0.000253	2.9667e-05	3.3462e-05	0.002934	0.000897	0.000383	3.0933e-05	6.8336e-05	6.3949e-05	8.2629e-06	2.2414e-05	0.000227	6.9361e-05	4.054e-05	0.000163	3.0733e-05	7.311e-05	1.2079e-05
322.387	0.000781	0.000211	0.000812	6.752e-05	0.000623	0.001603	0.002873	0.000267	3.3558e-05	3.5056e-05	0.003106	0.001018	0.000323	3.282e-05	6.7184e-05	6.0697e-05	8.094e-06	2.0396e-05	0.000225	7.2852e-05	4.1638e-05	0.000154	2.935e-05	6.8941e-05	1.0602e-05
322.631	0.000806	0.00023	0.000803	7.1613e-05	0.0006	0.001693	0.002949	0.000259	2.9887e-05	3.2619e-05	0.002949	0.001096	0.000336	2.8437e-05	6.092e-05	6.198e-05	8.2774e-06	2.2147e-05	0.000215	6.4256e-05	3.458e-05	0.000137	3.043e-05	5.8014e-05	1.2975e-05
322.875	0.000774	0.000241	0.000736	7.3379e-05	0.000584	0.001571	0.003217	0.000253	3.0333e-05	2.7079e-05	0.003075	0.000986	0.000369	2.7664e-05	6.6453e-05	5.56e-05	8.6433e-06	2.2584e-05	0.000206	6.5831e-05	3.7476e-05	0.000173	3.1923e-05	6.4638e-05	1.3989e-05
323.119	0.000812	0.000232	0.000798	7.5152e-05	0.000511	0.001583	0.003297	0.000245	2.9679e-05	2.5084e-05	0.003031	0.00109	0.000363	2.6716e-05	6.8536e-05	5.3951e-05	8.0472e-06	1.938e-05	0.000212	6.501e-05	3.7304e-05	0.000158	3.298e-05	6.5136e-05	1.1134e-05
323.363	0.000777	0.000219	0.000749	6.7398e-05	0.00045	0.001865	0.003301	0.000223	2.8877e-05	3.1561e-05	0.003011	0.000967	0.000333	2.7355e-05	7.5762e-05	6.4703e-05	7.4805e-06	1.9679e-05	0.000206	5.8457e-05	4.2676e-05	0.000148	3.1307e-05	6.5458e-05	1.0857e-05
323.608	0.000978	0.000215	0.000759	7.4451e-05	0.000469	0.001499	0.003013	0.000229	3.1811e-05	2.9772e-05	0.003071	0.000968	0.000388	2.822e-05	6.3172e-05	6.4288e-05	7.934e-06	2.0465e-05	0.000226	6.8273e-05	4.3995e-05	0.000166	2.7892e-05	6.2079e-05	1.2161e-05
323.852	0.000793	0.000223	0.000755	6.4253e-05	0.000433	0.001559	0.003191	0.000233	3.2663e-05	2.8203e-05	0.002553	0.000934	0.000328	2.7499e-05	5.672e-05	5.9902e-05	8.3664e-06	2.272e-05	0.000219	6.7333e-05	4.46e-05	0.000145	2.9508e-05	5.9002e-05	1.3654e-05
324.096	0.000797	0.000242	0.000735	6.0195e-05	0.000435	0.001651	0.002968	0.000235	3.144e-05	2.4665e-05	0.003014	0.000879	0.000362	3.0767e-05	6.8407e-05	5.6055e-05	7.7622e-06	2.1993e-05	0.000217	7.3517e-05	4.2481e-05	0.000149	2.7779e-05	6.368e-05	1.3043e-05
324.34	0.000779	0.00023	0.000722	7.6223e-05	0.000464	0.00157	0.00301	0.000245	2.9518e-05	2.5153e-05	0.003533	0.000945	0.000464	2.6575e-05	6.4834e-05	5.2644e-05	7.2311e-06	2.1912e-05	0.000192	6.7972e-05	4.2108e-05	0.000136	2.8237e-05	6.3463e-05	1.1853e-05
324.584	0.000773	0.000226	0.00073	7.5578e-05	0.000468	0.001636	0.002889	0.00025	2.8718e-05	2.8532e-05	0.003319	0.000904	0.000413	2.5365e-05	6.7679e-05	5.1208e-05	7.0206e-06	2.12e-05	0.000224	7.0889e-05	3.775e-05	0.000146	2.8181e-05	6.5154e-05	1.2431e-05
324.828	0.001032	0.000281	0.000778	5.8024e-05	0.00049	0.001485	0.002734	0.00024	2.6967e-05	2.6092e-05	0.002563	0.001037	0.00039	2.4083e-05	5.9984e-05	4.9267e-05	8.1666e-06	2.3017e-05	0.000213	6.6026e-05	3.5103e-05	0.000142	2.6566e-05	5.9949e-05	1.1208e-05
325.072	0.001096	0.000272	0.000724	6.6439e-05	0.000484	0.001586	0.002689	0.000258	3.0038e-05	2.6492e-05	0.003113	0.0011	0.000348	2.5042e-05	6.6559e-05	4.6626e-05	8.3469e-06	2.1732e-05	0.000194	6.9637e-05	3.6213e-05	0.000151	2.6766e-05	6.1185e-05	1.1542e-05
325.317	0.00106	0.000247	0.00065	6.5477e-05	0.000518	0.001606	0.00273	0.000259	2.6498e-05	3.116e-05	0.002985	0.001068	0.000343	2.4672e-05	6.5938e-05	5.7215e-05	8.948e-06	1.7862e-05	0.000206	6.2993e-05	4.247e-05	0.000163	2.9384e-05	5.8921e-05	1.1253e-05
325.561	0.000804	0.000245	0.000719	6.9194e-05	0.000519	0.001442	0.002889	0.000274	2.8571e-05	2.5904e-05	0.002643	0.001021	0.00036	2.5187e-05	5.4017e-05	6.1118e-05	7.5755e-06	1.9871e-05	0.000221	6.1402e-05	3.4546e-05	0.000176	2.9359e-05	6.3902e-05	1.2142e-05
325.805	0.001168	0.000272	0.000727	6.4585e-05	0.000463	0.001755	0.00283	0.000315	2.9291e-05	2.5804e-05	0.002829	0.001066	0.000337	2.4944e-05	5.4335e-05	5.4374e-05	7.6863e-06	2.0859e-05	0.00021	7.5095e-05	3.4873e-05	0.000178	2.8873e-05	6.241e-05	1.2014e-05
326.049	0.001064	0.000275	0.000714	6.0002e-05	0.000442	0.001748	0.002643	0.000273	2.6527e-05	2.8788e-05	0.003404	0.001009	0.000347	2.7334e-05	6.5168e-05	6.3144e-05	7.9424e-06	2.3555e-05	0.000215	6.3272e-05	3.8591e-05	0.000169	2.7614e-05	6.8837e-05	1.2594e-05
326.293	0.000889	0.000251	0.000722	6.7839e-05	0.000446	0.001533	0.002495	0.000252	2.8064e-05	3.114e-05	0.003078	0.00089	0.000341	3.0342e-05	6.1404e-05	6.2235e-05	8.2311e-06	2.3189e-05	0.000183	6.5804e-05	3.7081e-05	0.000179	2.8694e-05	6.7529e-05	1.2199e-05
326.537	0.001056	0.000249	0.000884	7.4959e-05	0.000377	0.001589	0.002526	0.000221	2.9496e-05	3.0451e-05	0.003002	0.000925	0.00036	3.4744e-05	5.6959e-05	6.0623e-05	7.9438e-06	2.3359e-05	0.00021	7.1651e-05	4.1636e-05	0.000168	2.8914e-05	6.4221e-05	1.2669e-05
326.781	0.00082	0.00025	0.000693	6.9383e-05	0.000381	0.001288	0.002783	0.000231	3.0426e-05	2.5374e-05	0.002876	0.000888	0.000337	2.7881e-05	6.0021e-05	5.7961e-05	8.0536e-06	2.0315e-05	0.000211	6.2321e-05	4.1623e-05	0.000136	2.8538e-05	6.4375e-05	1.3176e-05
327.026	0.000724	0.000241	0.000622	5.9105e-05	0.000412	0.001347	0.002761	0.000223	2.9072e-05	2.4283e-05	0.003019	0.001022	0.000341	2.6165e-05	6.1236e-05	5.9778e-05	7.8299e-06	1.9561e-05	0.000216	5.8304e-05	4.2665e-05	0.000135	2.8268e-05	5.6727e-05	1.2682e-05
327.27	0.000862	0.000205	0.000651	6.3131e-05	0.000493	0.001401	0.002636	0.000211	2.7695e-05	2.713e-05	0.003031	0.001006	0.000393	2.4179e-05	6.0057e-05	5.754e-05	8.3941e-06	2.2117e-05	0.0002	6.8508e-05	4.4001e-05	0.000156	2.6933e-05	5.8352e-05	1.2224e-05
327.514	0.00089	0.000217	0.000617	7.7044e-05	0.000441	0.001534	0.002767	0.000208	2.9869e-05	2.8044e-05	0.003034	0.00114	0.000388	2.8998e-05	5.7561e-05	5.4583e-05	8.2891e-06	2.2422e-05	0.000205	7.2239e-05	4.0447e-05	0.000148	2.8934e-05	6.2347e-05	1.2039e-05
327.758	0.001008	0.000271	0.000701	6.9003e-05	0.000423	0.001561	0.00248	0.000228	2.9979e-05	2.8348e-05	0.002434	0.000975	0.000373	2.4485e-05	5.9995e-05	5.733e-05	7.9187e-06	2.1675e-05	0.00021	6.2792e-05	3.8895e-05	0.000145	3.2909e-05	5.7772e-05	1.149e-05
328.002	0.000935	0.000285	0.000765	6.7139e-05	0.000448	0.001444	0.002404	0.000242	2.7878e-05	2.8373e-05	0.00254	0.001065	0.000289	2.9474e-05	5.6537e-05	5.3939e-05	8.3355e-06	2.0688e-05	0.000192	6.9868e-05	3.6133e-05	0.000148	3.0468e-05	5.9925e-05	1.0384e-05
328.246	0.000897	0.000302	0.000728	6.4705e-05	0.000548	0.001429	0.002565	0.000222	3.1824e-05	3.4128e-05	0.00277	0.000972	0.000318	3.0354e-05	5.0446e-05	6.5235e-05	7.6008e-06	2.2289e-05	0.000189	7.4133e-05	3.8476e-05	0.000141	2.9786e-05	5.8543e-05	1.1845e-05
328.49	0.000846	0.000265	0.000836	7.7994e-05	0.000588	0.001734	0.002702	0.000243	3.374e-05	3.1907e-05	0.002531	0.001056	0.000277	2.3289e-05	5.7827e-05	5.7559e-05	9.0802e-06	2.1335e-05	0.000205	6.4462e-05	4.1166e-05	0.000144	2.7936e-05	6.3988e-05	1.1555e-05
328.735	0.000902	0.000248	0.000835	7.4218e-05	0.00051	0.001571	0.00272	0.000254	3.2525e-05	3.3608e-05	0.002843	0.001038	0.000295	2.6548e-05	6.1714e-05	5.9055e-05	8.9508e-06	2.4348e-05	0.000213	6.1018e-05	3.8669e-05	0.000133	2.8541e-05	6.8517e-05	1.2557e-05
328.979	0.001001	0.000235	0.000734	7.0715e-05	0.000482	0.001589	0.00273	0.000225	3.2368e-05	3.1481e-05	0.002936	0.001302	0.000327	2.467e-05	5.944e-05	5.8037e-05	7.8478e-06	2.3439e-05	0.000209	6.2608e-05	4.0174e-05	0.00015	2.7722e-05	6.6401e-05	1.1242e-05
329.223	0.000761	0.000233	0.000748	6.1874e-05	0.000439	0.001536	0.00241	0.00023	3.0745e-05	2.6148e-05	0.002772	0.001213	0.000346	2.6187e-05	5.8686e-05	5.7945e-05	7.5737e-06	1.7939e-05	0.000202	6.5529e-05	4.1718e-05	0.000154	2.7898e-05	6.3644e-05	1.1273e-05
329.467	0.000725	0.000272	0.000662	6.1599e-05	0.000381	0.001434	0.002326	0.000242	3.2534e-05	2.8883e-05	0.002655	0.001174	0.000421	2.807e-05	5.8176e-05	6.0215e-05	7.9453e-06	2.0314e-05	0.000209	6.5576e-05	4.1812e-05	0.000159	2.6359e-05	6.2343e-05	1.2162e-05
329.711	0.000844	0.000258	0.000588	7.1658e-05	0.00041	0.00145	0.002185	0.000218	3.154e-05	3.0167e-05	0.002826	0.001146	0.000386	2.7687e-05	5.9664e-05	5.7623e-05	8.1894e-06	2.1571e-05	0.000206	6.5007e-05	3.6034e-05	0.000155	2.6008e-05	6.1127e-05	1.2569e-05
329.955	0.000814	0.000277	0.000666	6.7489e-05	0.000374	0.001394	0.002426	0.00022	3.3127e-05	2.7426e-05	0.002659	0.000983	0.000395	2.5746e-05	6.6642e-05	6.2805e-05	7.996e-06	2.0857e-05	0.000204	6.3623e-05	4.0448e-05	0.00016	2.8125e-05	5.9583e-05	1.1146e-05
330.199	0.000884	0.000245	0.000674	7.228e-05	0.000328	0.001468	0.002624	0.000193	2.8766e-05	2.5851e-05	0.002883	0.001073	0.000374	2.4739e-05	6.3874e-05	6.2249e-05	7.7428e-06	2.3296e-05	0.000217	6.0921e-05	4.1826e-05	0.00016	2.6276e-05	5.0649e-05	1.1831e-05
330.443	0.000805	0.000246	0.000898	7.1808e-05	0.000349	0.001557	0.002588	0.0002	2.5929e-05	2.46e-05	0.003242	0.001019	0.000331	2.519e-05	6.8815e-05	5.4304e-05	7.7948e-06	2.0815e-05	0.000241	6.1383e-05	4.1879e-05	0.000162	2.8726e-05	6.155e-05	1.2224e-05
330.688	0.00071	0.000276	0.000732	7.1416e-05	0.000363	0.001372	0.002556	0.000213	2.8708e-05	2.5809e-05	0.002919	0.00106	0.000357	2.1677e-05	6.8905e-05	5.5818e-05	8.1787e-06	2.2042e-05	0.000202	6.1515e-05	4.572e-05	0.000162	2.6563e-05	6.8779e-05	1.2316e-05
330.932	0.000935	0.000295	0.000609	7.6119e-05	0.000475	0.001538	0.00256	0.000228	2.359e-05	2.4949e-05	0.003249	0.001134	0.000347	2.656e-05	6.5689e-05	5.9158e-05	7.4798e-06	2.377e-05	0.000196	5.9114e-05	4.1831e-05	0.000168	2.7606e-05	6.6743e-05	1.2022e-05
331.176	0.001032	0.000249	0.000664	7.3313e-05	0.000526	0.001644	0.002352	0.00023	2.4005e-05	2.2313e-05	0.002779	0.000917	0.000314	2.6215e-05	6.1398e-05	5.9177e-05	7.6955e-06	1.9432e-05	0.000198	5.845e-05	3.3739e-05	0.000154	2.9865e-05	5.7543e-05	1.2787e-05
331.42	0.000964	0.000218	0.000743	6.3968e-05	0.000522	0.00178	0.002461	0.000235	2.7115e-05	2.2398e-05	0.002147	0.001108	0.000285	2.3351e-05	5.4886e-05	6.8924e-05	8.6342e-06	2.2468e-05	0.000208	6.3706e-05	3.7745e-05	0.000162	2.8119e-05	5.909e-05	1.1616e-05
331.664	0.000878	0.000242	0.000672	6.2533e-05	0.00052	0.001461	0.002514	0.000247	2.9212e-05	2.5421e-05	0.002578	0.001051	0.000357	2.4501e-05	5.5619e-05	6.5076e-05	7.294e-06	2.3816e-05	0.000227	6.5369e-05	4.1377e-05	0.00015	2.8553e-05	6.301e-05	1.3752e-05
331.908	0.000915	0.000285	0.000668	7.6503e-05	0.000493	0.001474	0.002251	0.000255	3.2259e-05	2.3246e-05	0.002759	0.00105	0.000375	2.6778e-05	5.7164e-05	6.1481e-05	7.4657e-06	2.0082e-05	0.000215	6.9474e-05	3.757e-05	0.000155	2.6134e-05	6.4088e-05	1.3096e-05
332.152	0.000849	0.000256	0.00069	6.7036e-05	0.000464	0.001333	0.002219	0.000296	3.1025e-05	2.6958e-05	0.002654	0.000974	0.000368	2.506e-05	6.126e-05	5.6469e-05	8.2444e-06	1.9921e-05	0.000197	6.4445e-05	3.9849e-05	0.000145	2.6294e-05	6.7174e-05	1.0617e-05
332.397	0.000872	0.000248	0.000787	6.9424e-05	0.000438	0.001453	0.002165	0.000245	3.0846e-05	3.051e-05	0.002965	0.000894	0.000319	2.2877e-05	6.5041e-05	5.934e-05	8.1575e-06	2.3109e-05	0.000176	6.0613e-05	3.8492e-05	0.000147	2.4989e-05	5.7304e-05	1.2143e-05
332.641	0.000917	0.000269	0.000679	6.5237e-05	0.000403	0.001565	0.00224	0.000226	3.3222e-05	3.423e-05	0.003057	0.000753	0.000321	2.9424e-05	6.1725e-05	6.0211e-05	8.0339e-06	2.2392e-05	0.000191	6.4265e-05	3.8043e-05	0.000144	3.0806e-05	5.4397e-05	1.1284e-05
332.885	0.000878	0.000253	0.000776	6.4097e-05	0.000335	0.001721	0.002645	0.000233	3.2266e-05	2.6777e-05	0.002763	0.000852	0.0003	2.4834e-05	5.4194e-05	6.0009e-05	8.2276e-06	1.9912e-05	0.000214	6.1549e-05	3.814e-05	0.000147	3.2072e-05	5.9648e-05	1.1594e-05
333.129	0.000956	0.000214	0.000638	6.8303e-05	0.000349	0.001466	0.002767	0.000226	2.6029e-05	2.7073e-05	0.002607	0.000871	0.000353	2.4498e-05	5.4486e-05	5.6381e-05	7.8709e-06	1.8737e-05	0.000218	6.3883e-05	4.41e-05	0.000159	2.7017e-05	6.8763e-05	1.0731e-05
333.373	0.000957	0.000244	0.000624	7.3328e-05	0.000391	0.001429	0.002676	0.000233	2.5035e-05	2.5377e-05	0.002916	0.000917	0.000353	2.6391e-05	6.4437e-05	5.0579e-05	7.4694e-06	1.9828e-05	0.000205	6.3407e-05	3.8607e-05	0.000171	2.9015e-05	5.9154e-05	1.2532e-05
333.617	0.00089	0.000263	0.000678	6.7305e-05	0.000408	0.00145	0.002736	0.000248	2.8038e-05	2.6739e-05	0.003125	0.000938	0.000382	2.4847e-05	6.9395e-05	5.8934e-05	7.5972e-06	2.0661e-05	0.000207	6.8747e-05	4.2977e-05	0.000186	2.7172e-05	5.8993e-05	1.2761e-05
333.861	0.000848	0.000255	0.000694	6.8853e-05	0.000372	0.001481	0.002562	0.000244	2.8671e-05	2.6117e-05	0.003176	0.000984	0.000382	2.7008e-05	5.9386e-05	5.8157e-05	7.215e-06	2.2852e-05	0.000196	6.6397e-05	4.5307e-05	0.000155	3.0144e-05	6.2974e-05	1.215e-05
334.106	0.000792	0.000272	0.000785	6.4802e-05	0.000461	0.001496	0.002748	0.000249	2.5271e-05	2.4367e-05	0.002746	0.001141	0.000351	2.7137e-05	4.9767e-05	5.8056e-05	8.2155e-06	2.077e-05	0.000171	7.1082e-05	3.8575e-05	0.000139	2.9024e-05	6.9226e-05	1.1817e-05
334.35	0.000874	0.000271	0.000647	5.9882e-05	0.000449	0.001652	0.002982	0.000258	2.418e-05	2.6344e-05	0.002782	0.001044	0.000472	2.6739e-05	5.283e-05	5.3329e-05	8.2242e-06	2.1813e-05	0.000182	7.3313e-05	3.6505e-05	0.000131	2.8623e-05	6.5538e-05	1.2157e-05
334.594	0.000758	0.000261	0.000717	7.2028e-05	0.000555	0.001731	0.002907	0.000261	2.7355e-05	2.7797e-05	0.00295	0.000969	0.000435	2.4017e-05	4.7486e-05	4.9029e-05	7.8161e-06	2.2791e-05	0.000193	6.7008e-05	3.2634e-05	0.000139	2.7451e-05	6.2058e-05	1.3434e-05
334.838	0.00083	0.000222	0.000769	7.4481e-05	0.000437	0.00135	0.002777	0.000237	2.8595e-05	3.1296e-05	0.00283	0.001086	0.000384	2.3884e-05	5.9075e-05	4.4564e-05	8.0787e-06	2.2154e-05	0.00021	6.5362e-05	3.6423e-05	0.000163	2.7792e-05	5.6489e-05	1.2729e-05
335.082	0.000932	0.000281	0.000714	7.2168e-05	0.000408	0.001197	0.002793	0.000261	3.0271e-05	3.1171e-05	0.002375	0.0009	0.00039	2.6881e-05	5.8655e-05	4.5315e-05	8.3794e-06	2.2859e-05	0.000185	6.6671e-05	4.6828e-05	0.000168	2.8761e-05	6.1146e-05	1.1978e-05
335.326	0.001107	0.000271	0.000722	7.6743e-05	0.00042	0.001392	0.00284	0.000238	3.1358e-05	2.9053e-05	0.002745	0.000802	0.000351	2.9709e-05	6.357e-05	4.3539e-05	9.0091e-06	2.3666e-05	0.000205	6.926e-05	4.184e-05	0.000145	2.7242e-05	5.8269e-05	1.156e-05
335.57	0.000988	0.000271	0.000793	7.8189e-05	0.000417	0.001611	0.002676	0.000242	3.1984e-05	2.4213e-05	0.002522	0.000913	0.000377	2.7787e-05	6.4035e-05	4.1177e-05	8.4423e-06	2.0409e-05	0.000213	6.4391e-05	4.2159e-05	0.000139	2.665e-05	5.4002e-05	1.0878e-05
335.815	0.000957	0.000281	0.000624	7.8129e-05	0.000346	0.001441	0.002412	0.000238	3.1076e-05	2.3473e-05	0.002711	0.000806	0.000371	2.8544e-05	5.2702e-05	4.5017e-05	7.43e-06	1.96e-05	0.000214	5.3458e-05	4.5791e-05	0.000152	2.8379e-05	6.9604e-05	1.3238e-05
336.059	0.000735	0.000231	0.000657	7.956e-05	0.000349	0.001321	0.002311	0.000214	3.0162e-05	2.1984e-05	0.002688	0.000835	0.000343	2.5815e-05	5.0679e-05	4.9013e-05	7.3649e-06	2.1485e-05	0.000229	5.6348e-05	3.6837e-05	0.000151	2.6904e-05	6.3935e-05	1.1672e-05
336.303	0.000809	0.000212	0.00066	8.4595e-05	0.000357	0.001371	0.002483	0.000237	2.59e-05	1.9633e-05	0.002331	0.00094	0.000312	2.6098e-05	5.3473e-05	5.4404e-05	8.1369e-06	2.2192e-05	0.00024	6.6211e-05	3.7622e-05	0.000153	2.6726e-05	5.9794e-05	1.1635e-05
336.547	0.000877	0.000222	0.000714	6.3485e-05	0.00034	0.001383	0.002316	0.000226	2.9997e-05	2.4665e-05	0.002695	0.001166	0.000314	2.8569e-05	5.7188e-05	5.4537e-05	7.5865e-06	2.0465e-05	0.000236	6.2225e-05	3.7237e-05	0.000165	2.5834e-05	5.3872e-05	1.2544e-05
336.791	0.00084	0.000243	0.00074	6.4438e-05	0.000336	0.001252	0.002456	0.000217	2.9086e-05	2.3191e-05	0.002966	0.001052	0.000327	2.7428e-05	5.443e-05	5.6223e-05	7.5198e-06	1.982e-05	0.000208	5.8335e-05	4.0258e-05	0.000168	2.6181e-05	5.947e-05	1.2285e-05
337.035	0.000943	0.000235	0.000753	7.1267e-05	0.000401	0.001479	0.002527	0.000215	3.0285e-05	2.5057e-05	0.002972	0.00091	0.00031	2.6612e-05	5.5745e-05	5.7093e-05	7.7044e-06	2.0829e-05	0.000199	6.4906e-05	4.6028e-05	0.000144	2.649e-05	6.3107e-05	1.1322e-05
337.279	0.001132	0.000216	0.000713	6.5609e-05	0.000426	0.001636	0.002691	0.000247	2.5403e-05	2.5602e-05	0.002753	0.000933	0.000297	2.5113e-05	4.825e-05	5.7495e-05	7.3442e-06	2.1361e-05	0.000197	6.9635e-05	4.2821e-05	0.00014	2.7377e-05	6.7484e-05	1.2347e-05
337.524	0.001014	0.000239	0.000694	6.0928e-05	0.000437	0.001409	0.002576	0.00023	3.3299e-05	2.5832e-05	0.002828	0.00094	0.000306	2.7703e-05	5.0393e-05	4.9379e-05	7.0374e-06	2.0968e-05	0.0002	5.8187e-05	3.7156e-05	0.00015	2.8262e-05	6.3508e-05	1.205e-05
337.768	0.000916	0.000244	0.000646	6.3736e-05	0.000438	0.001253	0.002549	0.000234	2.6741e-05	2.6162e-05	0.002747	0.001009	0.000362	2.8002e-05	5.3402e-05	4.9638e-05	7.4856e-06	1.9459e-05	0.000192	6.387e-05	4.1613e-05	0.000161	2.9786e-05	6.3567e-05	1.206e-05
338.012	0.000805	0.000235	0.00066	6.6217e-05	0.000447	0.001481	0.00275	0.000252	3.013e-05	2.6061e-05	0.002832	0.00087	0.000384	2.6494e-05	5.1592e-05	5.4467e-05	7.4339e-06	2.0915e-05	0.000187	6.8264e-05	3.968e-05	0.000154	2.9348e-05	6.3455e-05	1.1499e-05
338.256	0.000769	0.000219	0.000708	6.5124e-05	0.00043	0.001379	0.002464	0.000273	3.1164e-05	2.1686e-05	0.002461	0.000867	0.000378	2.5473e-05	4.6754e-05	5.3443e-05	7.0986e-06	2.2949e-05	0.000197	5.9661e-05	4.401e-05	0.000148	2.7611e-05	5.5651e-05	1.2356e-05
338.5	0.000928	0.000237	0.000797	6.42e-05	0.000412	0.001438	0.002559	0.000197	2.8024e-05	2.2995e-05	0.002699	0.00093	0.000385	2.4911e-05	4.1933e-05	4.8946e-05	7.1521e-06	2.3545e-05	0.000193	5.9292e-05	3.5998e-05	0.000139	2.6811e-05	5.5398e-05	1.1714e-05
338.744	0.000811	0.000234	0.000801	6.2767e-05	0.000411	0.001617	0.002743	0.000211	2.8349e-05	2.5359e-05	0.002646	0.001063	0.000329	2.7492e-05	4.9454e-05	4.4377e-05	8.3928e-06	2.1661e-05	0.000203	5.9554e-05	3.8892e-05	0.000154	2.7368e-05	6.0376e-05	1.1406e-05
338.988	0.000693	0.000214	0.000761	6.6814e-05	0.00041	0.001533	0.002811	0.000253	3.0928e-05	2.6063e-05	0.003024	0.001003	0.000359	2.7007e-05	5.5579e-05	4.9217e-05	7.2197e-06	1.9565e-05	0.0002	5.7771e-05	4.1211e-05	0.000153	2.6896e-05	6.1461e-05	1.139e-05
339.233	0.000831	0.0002	0.000738	6.1864e-05	0.000341	0.001536	0.002635	0.000246	3.385e-05	2.5766e-05	0.002999	0.000956	0.000345	2.6692e-05	5.1179e-05	5.2488e-05	7.4649e-06	1.9438e-05	0.000217	6.2233e-05	4.2909e-05	0.000136	2.8694e-05	5.8727e-05	1.1013e-05
339.477	0.000856	0.000246	0.000774	7.0253e-05	0.000339	0.001572	0.002563	0.000193	2.833e-05	2.4545e-05	0.002623	0.00095	0.000328	2.3403e-05	5.3376e-05	4.2649e-05	7.9279e-06	1.8875e-05	0.000196	7.0116e-05	3.9615e-05	0.000153	2.6881e-05	6.0499e-05	1.0666e-05
339.721	0.000848	0.00026	0.00078	7.0931e-05	0.000337	0.001448	0.002848	0.000224	2.6405e-05	2.3869e-05	0.002942	0.001048	0.000343	2.1297e-05	5.5218e-05	4.0205e-05	7.7775e-06	1.9531e-05	0.000194	6.3158e-05	3.517e-05	0.000162	2.8318e-05	6.2807e-05	1.1352e-05
339.965	0.000906	0.000232	0.000703	7.1243e-05	0.000308	0.001346	0.002655	0.000197	2.4172e-05	2.3021e-05	0.00283	0.000904	0.000333	2.2344e-05	4.6512e-05	4.1121e-05	7.9691e-06	1.8671e-05	0.000213	5.4605e-05	4.4426e-05	0.000166	2.8344e-05	6.2697e-05	1.1595e-05
340.209	0.000929	0.00024	0.000697	5.5058e-05	0.000366	0.00156	0.002399	0.000204	2.7485e-05	2.3119e-05	0.003097	0.000972	0.000354	2.6188e-05	4.8301e-05	3.6608e-05	7.301e-06	2.1156e-05	0.000208	6.2163e-05	3.971e-05	0.000147	2.9856e-05	6.485e-05	1.2001e-05
340.453	0.000844	0.000277	0.000656	6.072e-05	0.000346	0.001429	0.002473	0.00022	3.4755e-05	2.1289e-05	0.003118	0.00104	0.000328	2.6134e-05	5.0354e-05	4.4773e-05	7.4406e-06	2.1893e-05	0.000205	6.2198e-05	3.9857e-05	0.000151	2.9624e-05	6.9254e-05	1.0696e-05
340.697	0.000865	0.000268	0.000692	6.559e-05	0.000282	0.001303	0.002255	0.000227	3.1617e-05	2.3007e-05	0.002853	0.00098	0.000329	2.5886e-05	4.7106e-05	4.6753e-05	6.8512e-06	2.1267e-05	0.000192	7.1469e-05	4.0047e-05	0.000139	2.6292e-05	5.5512e-05	1.161e-05
340.942	0.00089	0.000254	0.000767	6.2084e-05	0.00032	0.001258	0.002267	0.000245	3.0991e-05	2.5046e-05	0.002348	0.001	0.000365	2.8453e-05	5.0893e-05	5.0036e-05	7.482e-06	2.133e-05	0.000204	6.7001e-05	3.8733e-05	0.000155	2.7153e-05	6.1382e-05	1.2253e-05
341.186	0.000837	0.000214	0.000725	5.369e-05	0.000375	0.001128	0.002225	0.000227	2.7164e-05	2.613e-05	0.002717	0.000967	0.000378	2.7422e-05	5.2848e-05	4.8167e-05	7.99e-06	2.1476e-05	0.000208	6.6401e-05	3.7962e-05	0.000151	2.9172e-05	6.6048e-05	1.2056e-05
341.43	0.000966	0.000224	0.000739	5.7798e-05	0.0004	0.001318	0.002391	0.000253	2.8241e-05	2.5531e-05	0.002911	0.00101	0.000409	2.9006e-05	5.21e-05	4.0563e-05	7.7296e-06	2.1523e-05	0.000202	6.8787e-05	4.1527e-05	0.000136	2.8225e-05	5.6469e-05	1.2027e-05
341.674	0.000974	0.000235	0.000763	6.6534e-05	0.000408	0.001516	0.002325	0.000267	3.2009e-05	2.4731e-05	0.002631	0.000957	0.000318	3.0942e-05	4.638e-05	4.495e-05	8.6121e-06	1.7632e-05	0.000197	6.5378e-05	3.6881e-05	0.000147	2.7004e-05	6.6791e-05	1.1527e-05
341.918	0.000695	0.000226	0.000652	6.3204e-05	0.000346	0.001536	0.002388	0.000269	3.2836e-05	2.8113e-05	0.002633	0.00115	0.000314	2.781e-05	4.613e-05	4.5899e-05	8.7292e-06	2.0042e-05	0.000195	6.6915e-05	4.3322e-05	0.00015	2.7681e-05	6.5901e-05	1.1895e-05
342.162	0.000713	0.000216	0.000606	5.8088e-05	0.000371	0.001678	0.002293	0.000246	2.6595e-05	2.6748e-05	0.002579	0.001259	0.000314	2.7047e-05	4.7324e-05	3.8073e-05	8.8352e-06	2.2202e-05	0.000221	6.1741e-05	4.2123e-05	0.000147	2.4914e-05	6.3498e-05	1.0672e-05
342.406	0.000931	0.000214	0.000714	5.9809e-05	0.000349	0.001544	0.002342	0.000238	2.9292e-05	2.1454e-05	0.002455	0.001141	0.000272	2.5638e-05	4.8948e-05	4.3268e-05	7.7978e-06	2.3381e-05	0.000208	5.9918e-05	4.262e-05	0.000141	2.4145e-05	5.8845e-05	1.1688e-05
342.651	0.001001	0.000226	0.000763	5.8655e-05	0.000321	0.001476	0.002278	0.000238	2.6552e-05	2.4295e-05	0.002502	0.0012	0.000325	2.6911e-05	5.6569e-05	4.5392e-05	7.8449e-06	2.2253e-05	0.000227	6.3931e-05	3.491e-05	0.000139	2.8059e-05	5.3413e-05	1.171e-05
342.895	0.000714	0.000244	0.000709	6.798e-05	0.000306	0.001373	0.002347	0.000245	2.4514e-05	2.4514e-05	0.003066	0.001206	0.000289	2.2666e-05	5.9294e-05	4.8712e-05	8.1371e-06	2.0662e-05	0.000223	6.1236e-05	3.5842e-05	0.000132	2.7215e-05	5.14e-05	1.0719e-05
343.139	0.00073	0.000241	0.000758	6.9645e-05	0.000297	0.001382	0.002541	0.00026	2.2995e-05	2.4258e-05	0.002966	0.001007	0.000276	2.2597e-05	6.6356e-05	4.1476e-05	7.4334e-06	2.1363e-05	0.000195	5.7919e-05	3.2642e-05	0.000151	2.7642e-05	6.8262e-05	1.0709e-05
343.383	0.00076	0.00026	0.000814	6.1394e-05	0.000353	0.001457	0.002458	0.000269	2.4374e-05	2.1621e-05	0.002546	0.000829	0.000282	2.4988e-05	5.6905e-05	4.0882e-05	7.5793e-06	2.1944e-05	0.000198	5.4054e-05	3.4495e-05	0.000184	2.7866e-05	6.2208e-05	1.1178e-05
343.627	0.000694	0.000253	0.000743	7.0083e-05	0.000371	0.001209	0.002359	0.000252	2.231e-05	2.2523e-05	0.00271	0.000965	0.000307	2.5709e-05	4.8678e-05	4.5528e-05	7.6681e-06	2.1987e-05	0.000197	6.2157e-05	3.9284e-05	0.000189	2.8418e-05	6.2323e-05	1.1397e-05
343.871	0.000764	0.000203	0.000725	6.7401e-05	0.000361	0.001321	0.00234	0.000246	2.6801e-05	2.4738e-05	0.003134	0.000896	0.000331	2.5507e-05	5.1768e-05	4.1373e-05	6.9602e-06	2.1398e-05	0.000206	6.1926e-05	3.9301e-05	0.000143	2.7777e-05	5.7127e-05	1.2237e-05
344.115	0.000994	0.000207	0.000687	7.4312e-05	0.000367	0.001458	0.002318	0.000226	2.5786e-05	2.3518e-05	0.002387	0.000814	0.000306	2.5005e-05	5.7294e-05	3.7184e-05	7.3705e-06	1.9467e-05	0.000205	6.1235e-05	4.1777e-05	0.000134	2.6058e-05	5.7079e-05	1.2827e-05
344.36	0.000824	0.000228	0.000587	6.9141e-05	0.000375	0.001497	0.001964	0.000238	2.7917e-05	2.3016e-05	0.00251	0.000986	0.000315	2.3729e-05	5.2431e-05	4.3222e-05	7.3381e-06	1.9173e-05	0.000211	6.392e-05	4.399e-05	0.000147	2.7324e-05	5.9056e-05	1.2576e-05
344.604	0.00079	0.000237	0.000596	6.4327e-05	0.000329	0.001542	0.002209	0.000251	2.4708e-05	2.2895e-05	0.002566	0.000863	0.000312	2.1597e-05	4.9176e-05	4.5131e-05	7.7916e-06	1.935e-05	0.000201	6.2359e-05	3.7471e-05	0.000138	2.7337e-05	6.3685e-05	1.1115e-05
344.848	0.000917	0.000249	0.000658	6.5283e-05	0.000334	0.00166	0.002063	0.000225	2.9667e-05	2.4962e-05	0.002617	0.000766	0.000311	2.1528e-05	4.8681e-05	4.5842e-05	7.4126e-06	2.1246e-05	0.000193	6.0428e-05	3.6973e-05	0.00014	2.8055e-05	5.9879e-05	1.1883e-05
345.092	0.00092	0.000218	0.00068	6.4071e-05	0.000338	0.001436	0.002256	0.000219	2.4587e-05	1.948e-05	0.002687	0.000833	0.000283	2.0656e-05	5.3648e-05	4.5283e-05	7.2859e-06	2.1856e-05	0.000179	5.966e-05	4.0473e-05	0.000141	2.6886e-05	6.3971e-05	1.3126e-05
345.336	0.000791	0.000208	0.000686	6.5265e-05	0.000321	0.001349	0.002265	0.00025	2.4845e-05	2.1248e-05	0.002697	0.000905	0.000295	2.1794e-05	5.2603e-05	4.0665e-05	7.1556e-06	2.0158e-05	0.000187	6.0578e-05	4.1754e-05	0.00013	2.5113e-05	6.2738e-05	1.0891e-05
345.58	0.000806	0.000202	0.000628	6.2407e-05	0.0003	0.001573	0.002481	0.000237	2.6373e-05	2.3547e-05	0.00316	0.000822	0.000313	2.3606e-05	4.8155e-05	4.4228e-05	7.3696e-06	2.3781e-05	0.000187	5.6302e-05	3.857e-05	0.000144	2.7856e-05	6.2079e-05	1.1591e-05
345.824	0.00076	0.000204	0.000688	6.8293e-05	0.000332	0.001518	0.002342	0.000244	2.8982e-05	2.2217e-05	0.002936	0.000859	0.00034	2.8451e-05	4.64e-05	3.954e-05	7.262e-06	2.171e-05	0.000202	5.3361e-05	3.2995e-05	0.000143	2.773e-05	6.5922e-05	1.2406e-05
346.068	0.000672	0.000208	0.00077	7.4263e-05	0.00032	0.001361	0.002263	0.000237	2.662e-05	2.5055e-05	0.002742	0.000899	0.000315	2.8803e-05	4.88e-05	4.1653e-05	6.5273e-06	2.1995e-05	0.000213	6.0102e-05	3.6195e-05	0.000139	2.6851e-05	5.4096e-05	1.3801e-05
346.313	0.000815	0.000189	0.000588	6.7729e-05	0.000322	0.001505	0.002329	0.000223	2.6246e-05	2.2402e-05	0.002841	0.00085	0.000271	3.0285e-05	5.4948e-05	3.9751e-05	6.735e-06	2.215e-05	0.000203	6.5927e-05	3.9816e-05	0.000143	3.0063e-05	5.8793e-05	1.187e-05
346.557	0.000765	0.00019	0.000672	6.6049e-05	0.00032	0.001435	0.002248	0.000241	2.6808e-05	2.2621e-05	0.003028	0.000888	0.000265	2.6634e-05	5.5562e-05	4.3616e-05	6.4706e-06	2.1443e-05	0.00019	5.9631e-05	4.0421e-05	0.00015	2.5539e-05	7.2684e-05	1.1488e-05
346.801	0.000935	0.000222	0.000776	6.8535e-05	0.000339	0.0015	0.002105	0.000233	2.2983e-05	2.459e-05	0.002711	0.000952	0.000298	2.5344e-05	5.1011e-05	3.9273e-05	8.0267e-06	1.831e-05	0.000183	5.8205e-05	4.0482e-05	0.000145	2.9809e-05	5.9472e-05	1.1624e-05
347.045	0.000804	0.000202	0.000652	6.6206e-05	0.000367	0.001337	0.001959	0.000236	2.8483e-05	2.3609e-05	0.002875	0.000975	0.000324	2.7357e-05	5.3251e-05	4.1634e-05	8.549e-06	1.8863e-05	0.000187	6.458e-05	4.1615e-05	0.000149	2.585e-05	5.9468e-05	1.1505e-05
347.289	0.000739	0.00022	0.000674	6.4941e-05	0.00034	0.00125	0.002082	0.000228	2.9939e-05	2.2911e-05	0.002743	0.000998	0.000292	2.5463e-05	5.2832e-05	4.2094e-05	6.933e-06	1.8544e-05	0.000225	5.9666e-05	3.3978e-05	0.000139	2.6687e-05	5.5297e-05	1.0999e-05
347.533	0.000864	0.000206	0.000697	5.9777e-05	0.000327	0.001202	0.002115	0.000188	2.4912e-05	2.44e-05	0.002552	0.000888	0.000274	2.3923e-05	5.6855e-05	4.4838e-05	7.1351e-06	2.2058e-05	0.00021	6.3505e-05	3.9192e-05	0.000145	2.7687e-05	6.3797e-05	1.1176e-05
347.777	0.000882	0.000194	0.000568	5.5174e-05	0.00032	0.001222	0.002269	0.000181	2.577e-05	2.5303e-05	0.002601	0.000908	0.000288	2.1371e-05	5.3069e-05	4.417e-05	7e-06	2.3847e-05	0.000214	6.1211e-05	4.664e-05	0.000151	2.7825e-05	6.3823e-05	1.1902e-05
348.022	0.000937	0.000206	0.000701	6.4638e-05	0.000316	0.001345	0.002033	0.000209	2.8864e-05	2.0685e-05	0.002969	0.000956	0.000247	2.3194e-05	5.4471e-05	4.4959e-05	6.1275e-06	1.9144e-05	0.000199	5.734e-05	4.4123e-05	0.00015	2.569e-05	5.1598e-05	1.1226e-05
348.266	0.000838	0.000224	0.000757	6.5074e-05	0.000295	0.001442	0.002093	0.000236	2.4685e-05	2.1434e-05	0.003406	0.000812	0.00027	2.1804e-05	4.9115e-05	4.3071e-05	5.9929e-06	1.9503e-05	0.000199	6.4733e-05	3.7937e-05	0.000147	2.4292e-05	5.5891e-05	1.0735e-05
348.51	0.000783	0.000228	0.000706	5.8688e-05	0.000312	0.001549	0.00233	0.000236	2.9944e-05	1.8726e-05	0.002627	0.000916	0.000319	2.4257e-05	4.5558e-05	4.3698e-05	5.7023e-06	1.7459e-05	0.000188	6.5827e-05	3.8855e-05	0.000158	2.6703e-05	5.7924e-05	1.0837e-05
348.754	0.000719	0.00024	0.00061	6.5408e-05	0.000321	0.00138	0.002228	0.000205	3.0045e-05	2.1596e-05	0.002657	0.000919	0.000274	2.6438e-05	5.3043e-05	4.8229e-05	6.1703e-06	1.8361e-05	0.000196	6.2462e-05	3.2483e-05	0.000153	3.2302e-05	5.7122e-05	9.5782e-06
348.998	0.000998	0.000259	0.000631	7.3973e-05	0.000316	0.001472	0.002289	0.000232	2.4563e-05	2.093e-05	0.002956	0.000906	0.000279	2.6988e-05	5.176e-05	4.8369e-05	6.6223e-06	2.2046e-05	0.000194	6.6211e-05	3.414e-05	0.000141	2.8844e-05	5.3337e-05	1.1331e-05
349.242	0.001007	0.000223	0.000573	6.7369e-05	0.00033	0.001301	0.002128	0.000237	2.4418e-05	2.06e-05	0.002582	0.000803	0.000279	2.6654e-05	5.0315e-05	3.9704e-05	7.7403e-06	1.8949e-05	0.000196	6.4215e-05	3.3358e-05	0.000161	2.5029e-05	5.8786e-05	1.1984e-05
349.486	0.000772	0.000209	0.0006	6.7796e-05	0.000374	0.001401	0.002173	0.000241	2.5187e-05	2.2861e-05	0.002561	0.000764	0.000306	2.9743e-05	4.7344e-05	4.0269e-05	7.0042e-06	1.9967e-05	0.000219	6.3942e-05	3.4397e-05	0.000156	2.6417e-05	5.626e-05	9.9925e-06
349.731	0.000757	0.000271	0.000797	6.436e-05	0.000377	0.001304	0.002233	0.000266	2.6963e-05	2.4376e-05	0.002572	0.000839	0.000288	2.4175e-05	5.1712e-05	5.0824e-05	7.0552e-06	1.8715e-05	0.000206	5.8903e-05	3.9228e-05	0.000145	2.7612e-05	5.9856e-05	1.1284e-05
349.975	0.000895	0.000492	0.000949	6.4555e-05	0.000368	0.001619	0.002379	0.000275	2.8685e-05	2.2968e-05	0.002686	0.000801	0.000308	3.0056e-05	5.091e-05	4.1387e-05	1.0898e-05	2.1431e-05	0.000187	5.8908e-05	3.8497e-05	0.000144	3.2925e-05	5.4718e-05	1.4155e-05
350.219	0.00092	0.000317	0.0007	6.6487e-05	0.000332	0.001398	0.002422	0.000244	2.7202e-05	2.3493e-05	0.003258	0.000824	0.000293	2.6479e-05	4.2484e-05	4.4138e-05	1.1866e-05	2.3915e-05	0.000197	6.3487e-05	3.2202e-05	0.000146	3.758e-05	6.6836e-05	1.4328e-05
350.463	0.000879	0.00021	0.000767	6.2017e-05	0.000336	0.001181	0.002137	0.00023	2.7235e-05	2.5574e-05	0.002747	0.000976	0.000323	2.3778e-05	4.5368e-05	4.792e-05	7.2884e-06	2.1779e-05	0.000192	6.2008e-05	3.7179e-05	0.000154	2.738e-05	6.4675e-05	1.0961e-05
350.707	0.000955	0.000236	0.000721	5.9736e-05	0.000283	0.001254	0.002304	0.000258	2.7155e-05	2.3728e-05	0.002751	0.000876	0.000357	2.9493e-05	4.2874e-05	5.0134e-05	7.8922e-06	2.259e-05	0.000186	6.3572e-05	3.5865e-05	0.000154	2.6542e-05	5.5698e-05	1.0324e-05
350.951	0.00084	0.000222	0.000693	6.099e-05	0.000297	0.0013	0.002026	0.000254	2.8136e-05	2.1001e-05	0.003088	0.000862	0.000325	2.5359e-05	4.6415e-05	5.0656e-05	7.6933e-06	2.1838e-05	0.000206	6.1035e-05	3.382e-05	0.000153	2.7959e-05	5.7663e-05	1.1341e-05
351.195	0.000859	0.000202	0.000641	5.8853e-05	0.000313	0.001322	0.002021	0.00022	2.5033e-05	2.1389e-05	0.00279	0.000807	0.000286	2.6371e-05	4.8425e-05	4.952e-05	6.7751e-06	1.9894e-05	0.000217	5.9286e-05	3.4907e-05	0.000142	2.9082e-05	6.1881e-05	1.1014e-05
351.44	0.000625	0.000225	0.000656	6.4371e-05	0.000335	0.001307	0.002059	0.00025	2.3438e-05	2.1394e-05	0.002801	0.000789	0.0003	2.4619e-05	4.8459e-05	4.6345e-05	6.8622e-06	2.0229e-05	0.000205	6.2341e-05	3.6294e-05	0.000148	2.8331e-05	5.4674e-05	1.1777e-05
351.684	0.000677	0.000179	0.000574	7.0788e-05	0.000333	0.001321	0.002267	0.000237	2.5404e-05	2.1982e-05	0.003071	0.00088	0.000339	2.4682e-05	4.7237e-05	4.1466e-05	6.5025e-06	1.9856e-05	0.000206	6.109e-05	4.1105e-05	0.000156	2.8996e-05	5.3758e-05	1.1642e-05
351.928	0.000897	0.000171	0.000606	7.5989e-05	0.000345	0.001522	0.002208	0.000228	2.4444e-05	2.5146e-05	0.002843	0.000889	0.00031	2.671e-05	4.631e-05	4.3203e-05	7.8931e-06	1.8332e-05	0.000205	5.8823e-05	3.6061e-05	0.000154	2.7095e-05	5.9495e-05	1.197e-05
352.172	0.000976	0.000201	0.000628	6.8537e-05	0.000374	0.001725	0.001949	0.000212	2.3469e-05	2.1361e-05	0.002801	0.000863	0.000313	2.3493e-05	4.3036e-05	4.8843e-05	7.2693e-06	1.8176e-05	0.000225	6.0428e-05	3.5016e-05	0.00016	2.6009e-05	5.5593e-05	1.1811e-05
352.416	0.000862	0.00023	0.000682	6.0167e-05	0.000381	0.001603	0.001957	0.000251	2.5954e-05	2.053e-05	0.0029	0.001093	0.000299	2.3078e-05	4.9673e-05	4.3532e-05	7.1882e-06	2.1199e-05	0.0002	6.5984e-05	3.7448e-05	0.000151	2.6415e-05	5.2637e-05	1.1827e-05
352.66	0.000807	0.000234	0.000622	6.7307e-05	0.000318	0.001264	0.001864	0.00025	2.7184e-05	1.9365e-05	0.003003	0.001132	0.000273	2.425e-05	4.9296e-05	4.1462e-05	7.188e-06	2.3154e-05	0.000211	6.6852e-05	3.7224e-05	0.000126	2.4411e-05	5.6115e-05	1.0863e-05
352.904	0.000731	0.000258	0.0006	6.3714e-05	0.000329	0.001469	0.001813	0.000227	2.3884e-05	2.3579e-05	0.002671	0.000893	0.000316	2.6966e-05	4.3351e-05	4.5377e-05	7.5837e-06	2.1654e-05	0.0002	6.486e-05	4.1797e-05	0.000164	2.777e-05	4.8935e-05	1.0656e-05
353.149	0.000835	0.000218	0.000588	6.2869e-05	0.0003	0.001324	0.002005	0.000246	2.6514e-05	2.3001e-05	0.002329	0.000918	0.000293	2.8221e-05	4.3624e-05	4.461e-05	6.7055e-06	2.2636e-05	0.000211	6.0677e-05	3.9018e-05	0.000162	2.6278e-05	4.2935e-05	1.0705e-05
353.393	0.000833	0.000195	0.000664	7.3109e-05	0.000318	0.00136	0.002072	0.000234	2.6902e-05	1.8322e-05	0.002592	0.000986	0.000319	2.7515e-05	5.0949e-05	3.7633e-05	7.068e-06	1.8523e-05	0.000206	5.9279e-05	3.6076e-05	0.000151	2.3735e-05	4.2681e-05	1.0558e-05
353.637	0.000825	0.000235	0.000705	6.3567e-05	0.000281	0.001297	0.002096	0.000205	2.7155e-05	2.1684e-05	0.002627	0.000989	0.000287	2.8935e-05	4.6557e-05	3.9982e-05	7.0307e-06	1.8158e-05	0.000198	5.6896e-05	3.731e-05	0.00014	2.3998e-05	5.0403e-05	1.0036e-05
353.881	0.000827	0.000271	0.000631	6.0399e-05	0.000275	0.00137	0.00236	0.000232	2.6038e-05	2.1896e-05	0.002901	0.001004	0.000256	2.9886e-05	4.772e-05	3.5572e-05	6.9613e-06	1.6545e-05	0.000189	6.228e-05	3.8985e-05	0.000133	2.7658e-05	5.2204e-05	9.4804e-06
354.125	0.001024	0.000227	0.000691	6.2973e-05	0.000282	0.001349	0.002452	0.000256	2.7568e-05	2.2931e-05	0.00296	0.00098	0.000256	2.6827e-05	4.1709e-05	3.9995e-05	7.3704e-06	1.8003e-05	0.000171	6.2187e-05	3.631e-05	0.000141	2.8509e-05	4.8108e-05	1.0604e-05
354.369	0.001047	0.000215	0.000749	6.235e-05	0.000272	0.001455	0.002211	0.00025	2.6541e-05	2.2328e-05	0.002704	0.000878	0.000299	2.2768e-05	4.9713e-05	4.5945e-05	7.1997e-06	2.0176e-05	0.000162	5.8883e-05	3.7792e-05	0.00014	2.8409e-05	4.8082e-05	1.1739e-05
354.613	0.00088	0.000221	0.000715	5.4013e-05	0.000277	0.00148	0.002305	0.000218	2.7428e-05	2.3762e-05	0.002823	0.000955	0.000335	2.3437e-05	4.7656e-05	4.045e-05	7.678e-06	1.9672e-05	0.000186	5.5532e-05	3.614e-05	0.000135	2.7341e-05	5.3949e-05	1.1383e-05
354.858	0.000764	0.000208	0.000674	5.9178e-05	0.000264	0.001637	0.002295	0.000215	2.7184e-05	2.6861e-05	0.002879	0.0009	0.000329	2.1572e-05	4.2472e-05	4.2659e-05	7.0266e-06	1.8918e-05	0.000197	6.4503e-05	3.9464e-05	0.000147	3.0144e-05	5.3859e-05	1.1676e-05
355.102	0.000672	0.00018	0.000622	6.4293e-05	0.000273	0.001537	0.002188	0.00021	2.8003e-05	2.8523e-05	0.002913	0.000991	0.000384	2.0583e-05	4.6624e-05	3.6245e-05	7.1752e-06	1.6707e-05	0.000184	6.4315e-05	3.7068e-05	0.000148	2.5883e-05	5.1258e-05	1.1266e-05
355.346	0.000721	0.000216	0.000706	6.8237e-05	0.000314	0.001504	0.002042	0.000204	2.8911e-05	1.9559e-05	0.002561	0.001118	0.00031	2.0523e-05	4.922e-05	4.1017e-05	8.004e-06	1.8478e-05	0.000193	5.8314e-05	3.3904e-05	0.000159	2.5172e-05	5.0127e-05	1.159e-05
355.59	0.000689	0.000235	0.000851	6.4678e-05	0.000272	0.001598	0.002238	0.00022	2.6348e-05	2.0956e-05	0.002816	0.000975	0.000296	2.2133e-05	4.7223e-05	4.5084e-05	7.4444e-06	1.821e-05	0.000184	5.5318e-05	3.39e-05	0.00014	2.888e-05	5.3617e-05	1.0439e-05
355.834	0.000779	0.000187	0.000701	8.0044e-05	0.000257	0.001441	0.002395	0.000224	3.0851e-05	2.1871e-05	0.002933	0.000988	0.000277	2.5928e-05	4.4162e-05	3.7046e-05	6.9184e-06	1.9789e-05	0.000184	5.3184e-05	3.5436e-05	0.000148	2.7986e-05	5.5053e-05	1.0744e-05
356.078	0.000863	0.00018	0.000702	6.9107e-05	0.000293	0.001283	0.002168	0.000221	2.6666e-05	1.82e-05	0.003131	0.001009	0.000256	2.4207e-05	4.5434e-05	3.7433e-05	6.8254e-06	2.1534e-05	0.000189	5.3573e-05	3.4748e-05	0.000167	2.7436e-05	5.4101e-05	1.107e-05
356.322	0.001056	0.000207	0.000773	6.1834e-05	0.000315	0.001503	0.002014	0.000217	2.4891e-05	2.2589e-05	0.002971	0.000986	0.000272	2.0762e-05	4.6358e-05	3.9115e-05	7.0794e-06	2.0545e-05	0.000169	5.77e-05	3.7077e-05	0.000153	2.6089e-05	5.7011e-05	1.165e-05
356.567	0.001143	0.000199	0.000706	6.5401e-05	0.000294	0.001625	0.002186	0.000191	2.6162e-05	2.1415e-05	0.002454	0.000933	0.000298	2.4803e-05	4.3583e-05	4.3663e-05	7.8264e-06	1.929e-05	0.000189	6.1072e-05	3.6194e-05	0.000152	2.6567e-05	6.2148e-05	1.2298e-05
356.811	0.000757	0.000205	0.000567	6.8897e-05	0.000319	0.001428	0.002131	0.000195	2.6356e-05	2.2103e-05	0.002635	0.00096	0.000302	2.8139e-05	4.3841e-05	4.2833e-05	6.5537e-06	1.9986e-05	0.000209	5.6904e-05	3.4477e-05	0.000157	2.6219e-05	5.6615e-05	1.2185e-05
357.055	0.000633	0.000202	0.000596	7.1958e-05	0.000349	0.001224	0.002078	0.000186	2.8355e-05	2.4657e-05	0.002364	0.000803	0.000325	2.2649e-05	4.3926e-05	3.9508e-05	6.3796e-06	1.9906e-05	0.000195	5.8282e-05	3.7186e-05	0.000143	2.6006e-05	5.2065e-05	1.2639e-05
357.299	0.000765	0.000213	0.000648	7.3595e-05	0.000366	0.001296	0.002152	0.00021	2.8773e-05	2.3407e-05	0.002118	0.000849	0.000326	2.4065e-05	4.6439e-05	3.7438e-05	6.9791e-06	2.0133e-05	0.000204	6.2629e-05	3.7407e-05	0.000163	2.4607e-05	5.5838e-05	1.2129e-05
357.543	0.000828	0.000217	0.000658	6.5501e-05	0.000351	0.001414	0.002085	0.000207	3.1844e-05	2.334e-05	0.002319	0.000905	0.000292	2.4915e-05	5.0781e-05	4.2916e-05	6.8909e-06	1.7883e-05	0.000201	6.7982e-05	3.7654e-05	0.000155	2.4876e-05	5.7042e-05	1.0027e-05
357.787	0.00086	0.000203	0.000749	6.1222e-05	0.000359	0.001306	0.002269	0.000238	2.8241e-05	2.2774e-05	0.002554	0.000782	0.00027	2.3066e-05	4.6777e-05	5.0663e-05	7.1133e-06	1.8448e-05	0.000187	6.148e-05	3.6506e-05	0.000153	2.6041e-05	5.8539e-05	1.0453e-05
358.031	0.000687	0.000212	0.000766	6.2489e-05	0.000368	0.001214	0.00222	0.000256	2.5904e-05	2.152e-05	0.002602	0.000827	0.000304	2.2627e-05	4.7887e-05	5.1548e-05	7.5728e-06	2.0283e-05	0.000193	5.843e-05	3.6995e-05	0.00015	2.7198e-05	5.8306e-05	1.0563e-05
358.276	0.000718	0.000233	0.000742	5.7065e-05	0.000351	0.001316	0.00203	0.000223	2.3888e-05	2.1189e-05	0.002466	0.000869	0.000296	2.6469e-05	4.5678e-05	4.2462e-05	7.4885e-06	1.9422e-05	0.000186	6.0913e-05	3.6381e-05	0.000129	2.7668e-05	5.4808e-05	1.1169e-05
358.52	0.000804	0.00021	0.000689	5.5319e-05	0.000343	0.001297	0.002039	0.000272	2.8056e-05	2.2624e-05	0.002678	0.000793	0.000261	2.356e-05	4.2539e-05	3.9179e-05	7.146e-06	1.9134e-05	0.000205	5.7034e-05	3.4851e-05	0.00013	2.6538e-05	5.3658e-05	1.1984e-05
358.764	0.000771	0.000226	0.000708	6.0654e-05	0.000315	0.001286	0.001758	0.00024	2.6439e-05	2.1144e-05	0.002519	0.000759	0.000314	2.3317e-05	4.5365e-05	3.9468e-05	7.21e-06	2.0906e-05	0.000182	6.2455e-05	3.2237e-05	0.000125	2.637e-05	5.9124e-05	1.0351e-05
359.008	0.000958	0.000246	0.000769	5.77e-05	0.000305	0.001457	0.001924	0.000237	2.5872e-05	2.3223e-05	0.002437	0.000986	0.000297	2.3886e-05	5.0578e-05	4.047e-05	7.2001e-06	2.2097e-05	0.000194	6.4753e-05	3.1573e-05	0.00014	2.501e-05	5.9115e-05	1.0784e-05
359.252	0.000836	0.000245	0.000734	5.8908e-05	0.000264	0.001241	0.001998	0.000222	2.7896e-05	2.5975e-05	0.002645	0.001105	0.000303	2.5019e-05	4.6547e-05	3.6247e-05	6.4377e-06	1.9329e-05	0.000188	6.3538e-05	3.5494e-05	0.000131	2.6386e-05	5.9633e-05	1.1083e-05
359.496	0.000537	0.000227	0.0007	6.2773e-05	0.000276	0.001172	0.002064	0.00021	2.644e-05	2.0985e-05	0.002642	0.001161	0.000347	2.5939e-05	4.1276e-05	3.6352e-05	6.6948e-06	1.7877e-05	0.000192	6.0835e-05	4.008e-05	0.000138	2.6947e-05	5.8462e-05	1.0216e-05
359.74	0.000937	0.00021	0.00067	7.1e-05	0.000304	0.001293	0.002082	0.000215	2.8152e-05	2.2702e-05	0.002542	0.001106	0.000289	2.5243e-05	4.0822e-05	3.8553e-05	6.7494e-06	1.9533e-05	0.000217	5.6141e-05	4.1776e-05	0.000167	2.5694e-05	5.9049e-05	1.0473e-05
359.984	0.001091	0.000205	0.000559	7.2971e-05	0.00028	0.001289	0.002114	0.000187	2.6809e-05	2.1816e-05	0.002595	0.001127	0.000292	2.1019e-05	4.2578e-05	4.4704e-05	7.2262e-06	2.0353e-05	0.000182	5.474e-05	3.5869e-05	0.000161	2.5015e-05	5.4242e-05	1.0566e-05
360.229	0.000821	0.000228	0.00056	6.1096e-05	0.000259	0.001412	0.001807	0.000223	2.4666e-05	1.6752e-05	0.00241	0.000943	0.000306	2.4129e-05	4.869e-05	4.0114e-05	6.8483e-06	2.0659e-05	0.000199	5.2695e-05	3.5883e-05	0.00016	2.765e-05	5.0737e-05	1.0369e-05
360.473	0.000767	0.000237	0.000642	6.4711e-05	0.000259	0.00149	0.00174	0.000216	2.6722e-05	2.0534e-05	0.002889	0.000906	0.000309	2.4406e-05	4.154e-05	3.6265e-05	7.0628e-06	2.1772e-05	0.00019	5.8832e-05	3.6228e-05	0.000148	2.8425e-05	5.1054e-05	1.0551e-05
360.717	0.000788	0.000259	0.000712	6.2942e-05	0.000297	0.00145	0.001643	0.000212	2.5119e-05	2.294e-05	0.002784	0.000915	0.0003	2.4073e-05	4.2103e-05	3.6101e-05	6.7049e-06	2.1178e-05	0.000204	5.7985e-05	4.0395e-05	0.000134	2.6447e-05	4.8358e-05	9.9006e-06
360.961	0.000873	0.000216	0.000653	6.1236e-05	0.000332	0.001345	0.001567	0.000198	2.2668e-05	2.1314e-05	0.002898	0.000842	0.000319	2.8161e-05	4.4604e-05	3.1297e-05	6.5278e-06	2.1738e-05	0.000199	5.6531e-05	3.9529e-05	0.000155	2.8207e-05	4.3435e-05	8.9205e-06
361.205	0.000909	0.000208	0.000518	6.7424e-05	0.00034	0.00131	0.001713	0.00018	2.5106e-05	2.2126e-05	0.002718	0.000859	0.000307	2.4188e-05	4.4549e-05	3.0593e-05	6.5178e-06	1.8439e-05	0.000189	6.1659e-05	3.4384e-05	0.000149	2.4032e-05	4.4497e-05	1.0917e-05
361.449	0.000743	0.000209	0.000596	5.8055e-05	0.000301	0.001135	0.001839	0.000209	2.6966e-05	1.9679e-05	0.002498	0.000924	0.000347	2.3467e-05	4.5855e-05	3.4284e-05	6.0768e-06	2.1072e-05	0.000195	5.5273e-05	3.6045e-05	0.000143	2.3802e-05	5.0919e-05	1.0865e-05
361.693	0.000688	0.000208	0.000593	5.4222e-05	0.000296	0.001258	0.001886	0.000195	2.3474e-05	2.1139e-05	0.002654	0.000776	0.000324	2.5631e-05	4.4695e-05	3.1702e-05	7.3155e-06	2.1205e-05	0.000194	5.4797e-05	3.7647e-05	0.000135	2.4461e-05	5.0105e-05	9.6136e-06
361.938	0.00093	0.000192	0.000668	5.9279e-05	0.000296	0.001428	0.00168	0.0002	2.6855e-05	2.3418e-05	0.002817	0.000838	0.000296	2.059e-05	3.9693e-05	3.6998e-05	7.6547e-06	2.1986e-05	0.000172	6.3569e-05	3.465e-05	0.000146	2.5546e-05	4.8162e-05	1.0489e-05
362.182	0.000817	0.000163	0.000695	6.018e-05	0.000265	0.001378	0.001761	0.000193	2.911e-05	2.4558e-05	0.002656	0.000763	0.000256	2.246e-05	3.9577e-05	3.6889e-05	6.979e-06	2.0151e-05	0.000178	6.145e-05	3.3843e-05	0.000138	2.4244e-05	5.4567e-05	1.1021e-05
362.426	0.000868	0.000195	0.000639	5.7402e-05	0.000278	0.001422	0.001771	0.000196	2.5321e-05	2.3392e-05	0.002191	0.000847	0.000256	2.3206e-05	4.457e-05	3.8218e-05	7.371e-06	2.0869e-05	0.000167	6.0593e-05	3.5757e-05	0.000145	2.661e-05	5.0854e-05	1.0963e-05
362.67	0.000659	0.000227	0.000569	5.9252e-05	0.000267	0.001235	0.001663	0.000215	2.5469e-05	2.5427e-05	0.002458	0.000778	0.000318	2.59e-05	4.3747e-05	4.0521e-05	6.5293e-06	1.905e-05	0.000183	5.9306e-05	3.4508e-05	0.000168	2.5188e-05	5.3516e-05	1.0411e-05
362.914	0.000723	0.000208	0.000607	6.4744e-05	0.000274	0.001496	0.001727	0.000195	2.7292e-05	2.6202e-05	0.002308	0.000813	0.000337	2.5589e-05	4.4202e-05	3.5575e-05	6.6107e-06	1.953e-05	0.000165	6.4287e-05	3.6082e-05	0.000148	2.8478e-05	5.014e-05	1.1887e-05
363.158	0.000878	0.000188	0.000666	5.7921e-05	0.000269	0.001674	0.00172	0.000196	2.6226e-05	2.5614e-05	0.00242	0.000852	0.000293	2.326e-05	5.0323e-05	3.9129e-05	6.3716e-06	2.0913e-05	0.000182	6.0227e-05	3.3951e-05	0.000139	2.6587e-05	5.0893e-05	1.1597e-05
363.402	0.000711	0.00019	0.000642	7.0766e-05	0.000263	0.001416	0.001754	0.000201	2.7015e-05	2.2689e-05	0.002391	0.000833	0.00031	2.7214e-05	5.3293e-05	3.667e-05	6.2462e-06	1.8884e-05	0.000233	5.6715e-05	3.5265e-05	0.000149	2.5955e-05	5.4952e-05	1.1168e-05
363.647	0.000652	0.000207	0.000572	6.7787e-05	0.000282	0.001296	0.001655	0.00019	3.1602e-05	2.1498e-05	0.002899	0.000883	0.000272	2.3941e-05	5.2535e-05	3.424e-05	6.3712e-06	1.5881e-05	0.000219	5.8234e-05	3.2068e-05	0.000152	2.8486e-05	5.4848e-05	1.1774e-05
363.891	0.000802	0.000221	0.000632	6.4639e-05	0.000251	0.001356	0.001784	0.000208	2.6123e-05	2.5315e-05	0.002775	0.000845	0.000291	2.145e-05	4.6595e-05	3.9806e-05	6.7609e-06	1.836e-05	0.000188	5.904e-05	3.5481e-05	0.000154	2.6072e-05	5.6959e-05	1.148e-05
364.135	0.000817	0.000232	0.000611	6.8241e-05	0.000262	0.0016	0.001822	0.000215	2.7111e-05	2.3697e-05	0.002379	0.00072	0.000291	2.2912e-05	4.7654e-05	3.5371e-05	6.3254e-06	1.8807e-05	0.00019	6.3563e-05	4.0275e-05	0.00014	2.3414e-05	5.0876e-05	1.0932e-05
364.379	0.000958	0.000236	0.000642	7.1555e-05	0.000248	0.001396	0.001802	0.000241	2.8946e-05	2.7199e-05	0.002501	0.000735	0.000268	2.2843e-05	4.9319e-05	3.3978e-05	6.2787e-06	2.0084e-05	0.000181	6.2106e-05	3.7656e-05	0.000128	2.4917e-05	4.5244e-05	9.725e-06
364.623	0.000826	0.000218	0.000596	5.9692e-05	0.000261	0.001422	0.001678	0.000209	3.0948e-05	2.6452e-05	0.002819	0.000872	0.00027	2.1491e-05	4.5781e-05	3.7626e-05	6.7249e-06	1.8403e-05	0.000188	6.7943e-05	3.9654e-05	0.000137	2.5139e-05	4.6083e-05	1.2045e-05
364.867	0.000807	0.000233	0.000733	6.6516e-05	0.000256	0.001228	0.001719	0.000216	2.503e-05	2.2336e-05	0.002769	0.000759	0.00027	2.1992e-05	4.3137e-05	3.8843e-05	7.2515e-06	1.8558e-05	0.000196	5.7072e-05	3.9995e-05	0.000154	2.6551e-05	4.5495e-05	1.0026e-05
365.111	0.000784	0.000209	0.000682	5.9556e-05	0.000236	0.001511	0.001666	0.0002	2.2511e-05	2.429e-05	0.002375	0.000803	0.000294	2.388e-05	4.0853e-05	3.3871e-05	6.5824e-06	1.929e-05	0.000203	5.2454e-05	3.0907e-05	0.000141	2.5715e-05	4.901e-05	9.5845e-06
365.356	0.000614	0.00022	0.00064	5.9037e-05	0.000225	0.00141	0.00168	0.000211	2.8879e-05	2.4729e-05	0.002623	0.000869	0.000299	2.3967e-05	4.1826e-05	3.3702e-05	6.7727e-06	1.8072e-05	0.0002	5.3045e-05	3.482e-05	0.000137	2.6323e-05	5.5349e-05	1.1251e-05
365.6	0.000755	0.000165	0.000611	6.4527e-05	0.000217	0.00127	0.00179	0.00021	2.5878e-05	2.4645e-05	0.002582	0.000892	0.000305	2.7986e-05	4.1559e-05	3.5513e-05	7.4678e-06	1.9015e-05	0.000175	6.1604e-05	3.6254e-05	0.000134	2.4765e-05	5.3677e-05	1.181e-05
365.844	0.000832	0.000186	0.000535	5.9953e-05	0.000241	0.001423	0.00191	0.000215	3.0417e-05	2.7215e-05	0.002667	0.001061	0.000318	2.4139e-05	3.8688e-05	3.3339e-05	7.0791e-06	1.8284e-05	0.000187	6.0265e-05	3.297e-05	0.000128	2.5857e-05	4.4444e-05	1.1562e-05
366.088	0.000804	0.00022	0.000546	6.0093e-05	0.000264	0.001424	0.002096	0.000191	2.6778e-05	2.6256e-05	0.002304	0.000907	0.000299	2.2422e-05	4.4712e-05	3.1715e-05	6.6656e-06	1.7779e-05	0.000197	4.8196e-05	3.4122e-05	0.000138	2.7394e-05	4.7946e-05	1.0384e-05
366.332	0.00089	0.000204	0.000694	5.3496e-05	0.00026	0.001311	0.001719	0.000184	2.967e-05	2.4655e-05	0.002593	0.000765	0.000278	2.5293e-05	4.8814e-05	3.482e-05	6.8597e-06	1.9635e-05	0.000185	5.9283e-05	3.6445e-05	0.000141	2.3852e-05	5.3292e-05	1.0979e-05
366.576	0.0007	0.000205	0.000672	5.4884e-05	0.000242	0.001356	0.001792	0.000198	3.0382e-05	2.5176e-05	0.002826	0.000842	0.000291	2.2942e-05	4.2744e-05	3.5328e-05	6.8983e-06	2.0021e-05	0.000189	5.8676e-05	3.3688e-05	0.000138	2.3602e-05	5.0232e-05	1.0709e-05
366.82	0.000883	0.000188	0.000626	5.3081e-05	0.000235	0.00147	0.00169	0.000194	2.734e-05	2.7384e-05	0.002535	0.001036	0.00034	2.304e-05	4.4606e-05	3.9167e-05	6.7452e-06	1.8794e-05	0.000187	5.0892e-05	3.2518e-05	0.000144	2.2473e-05	5.1707e-05	1.1009e-05
367.065	0.000749	0.000193	0.000713	5.5669e-05	0.000229	0.001252	0.001792	0.000196	2.7625e-05	2.3066e-05	0.002615	0.000902	0.000304	2.2107e-05	4.1885e-05	3.4359e-05	6.1936e-06	1.7199e-05	0.000195	5.7287e-05	3.0271e-05	0.00014	2.43e-05	4.6342e-05	9.9935e-06
367.309	0.000752	0.00022	0.000665	6.0722e-05	0.000236	0.001191	0.001748	0.000176	2.5338e-05	2.284e-05	0.002605	0.00095	0.00029	2.2318e-05	4.4443e-05	3.5075e-05	7.2521e-06	1.8298e-05	0.00019	6.5937e-05	2.8421e-05	0.000152	2.8556e-05	4.9992e-05	1.068e-05
367.553	0.000888	0.000206	0.00066	6.1655e-05	0.00024	0.001447	0.001676	0.000182	2.8245e-05	2.2565e-05	0.002289	0.000903	0.000268	2.3699e-05	4.9281e-05	3.6126e-05	6.4337e-06	1.79e-05	0.000175	6.0602e-05	3.584e-05	0.000143	2.7198e-05	5.5621e-05	1.0863e-05
367.797	0.000737	0.000194	0.000649	6.2228e-05	0.000224	0.0016	0.001559	0.0002	2.7617e-05	2.1718e-05	0.002131	0.000905	0.000299	2.4378e-05	4.9917e-05	3.1356e-05	6.4974e-06	1.8364e-05	0.00017	5.1264e-05	3.3479e-05	0.000143	2.2634e-05	5.5929e-05	1.1383e-05
368.041	0.000964	0.000182	0.000577	7.3402e-05	0.000239	0.001332	0.001531	0.000188	2.5133e-05	2.2487e-05	0.002727	0.000768	0.0003	2.4149e-05	3.9372e-05	2.9998e-05	7.0444e-06	1.6199e-05	0.000174	5.4444e-05	3.2808e-05	0.000148	2.1658e-05	4.8152e-05	1.0966e-05
368.285	0.001	0.000188	0.000564	7.6837e-05	0.000254	0.001473	0.001515	0.000181	2.2683e-05	2.305e-05	0.003358	0.000825	0.000314	2.0724e-05	4.4787e-05	4.146e-05	6.896e-06	1.8028e-05	0.000186	5.6906e-05	3.2514e-05	0.000139	2.4359e-05	4.7777e-05	9.4759e-06
368.529	0.00089	0.000225	0.000533	5.9615e-05	0.000259	0.001524	0.001528	0.000172	2.2535e-05	2.3347e-05	0.003072	0.000847	0.000283	2.1939e-05	4.162e-05	3.4283e-05	6.6194e-06	1.5771e-05	0.000185	5.356e-05	3.9563e-05	0.00014	2.7022e-05	5.3511e-05	1.0404e-05
368.774	0.000774	0.000214	0.000533	6.5515e-05	0.000255	0.001665	0.001623	0.000191	2.2739e-05	2.0323e-05	0.002908	0.000891	0.000263	1.9738e-05	4.3471e-05	2.9402e-05	5.9086e-06	1.7879e-05	0.000194	5.9064e-05	3.7788e-05	0.000139	2.4186e-05	5.0518e-05	1.0224e-05
369.018	0.000758	0.000207	0.000652	6.5679e-05	0.000203	0.001329	0.001527	0.00021	2.3258e-05	2.5894e-05	0.002626	0.000923	0.000296	2.4377e-05	4.9717e-05	2.6604e-05	7.0611e-06	1.9344e-05	0.000188	6.0884e-05	3.1791e-05	0.000123	2.3349e-05	4.9484e-05	1.1703e-05
369.262	0.000746	0.000202	0.00065	5.8476e-05	0.000207	0.001378	0.00137	0.00019	2.2639e-05	2.4188e-05	0.002935	0.000867	0.000275	2.765e-05	4.3321e-05	2.995e-05	6.6148e-06	1.996e-05	0.000164	5.7404e-05	3.5976e-05	0.000132	2.3083e-05	5.8868e-05	1.1257e-05
369.506	0.000795	0.000193	0.000606	5.6591e-05	0.000227	0.001329	0.001205	0.00021	2.3133e-05	2.1262e-05	0.002946	0.000896	0.000252	2.8295e-05	4.3932e-05	2.9035e-05	6.8839e-06	1.952e-05	0.000179	5.4572e-05	3.3999e-05	0.000141	2.7164e-05	5.5192e-05	1.0936e-05
369.75	0.0008	0.000191	0.000659	5.9336e-05	0.000223	0.001246	0.00139	0.000199	2.7275e-05	2.3348e-05	0.002551	0.00079	0.000257	2.6161e-05	4.5395e-05	2.9153e-05	7.2364e-06	1.9758e-05	0.000176	5.602e-05	3.293e-05	0.000156	2.5057e-05	5.8467e-05	1.111e-05
369.994	0.000881	0.000192	0.000618	6.3098e-05	0.000226	0.001139	0.001719	0.000207	2.6144e-05	2.2064e-05	0.003063	0.000727	0.000264	2.3369e-05	4.2013e-05	3.077e-05	7.1788e-06	1.9191e-05	0.000157	5.4601e-05	3.49e-05	0.000131	2.6738e-05	5.2642e-05	1.0866e-05
370.238	0.000954	0.000218	0.000618	6.4179e-05	0.000218	0.001174	0.001779	0.000231	2.4151e-05	2.3565e-05	0.002795	0.000803	0.000256	2.4251e-05	4.0357e-05	3.4667e-05	6.3548e-06	1.9814e-05	0.000153	6.1869e-05	3.4719e-05	0.000124	2.7632e-05	5.6828e-05	1.0198e-05
370.483	0.000771	0.000185	0.000683	6.1244e-05	0.000239	0.001111	0.001686	0.000229	2.566e-05	2.2715e-05	0.002908	0.000794	0.00024	2.5245e-05	4.4324e-05	3.2265e-05	6.0855e-06	2.0994e-05	0.000185	5.9495e-05	3.3121e-05	0.000135	2.6548e-05	5.3644e-05	9.6614e-06
370.727	0.000807	0.000168	0.000655	5.9962e-05	0.000281	0.001197	0.001653	0.000208	2.648e-05	2.1815e-05	0.002631	0.000773	0.000261	2.2797e-05	4.5428e-05	3.1578e-05	6.3866e-06	1.9561e-05	0.000186	5.9872e-05	3.2263e-05	0.000135	2.6846e-05	5.0999e-05	9.7411e-06
370.971	0.000704	0.000197	0.00063	5.7655e-05	0.000283	0.001269	0.001753	0.000199	2.2461e-05	2.2586e-05	0.002695	0.000788	0.00027	2.3703e-05	4.3675e-05	3.4838e-05	6.764e-06	1.9569e-05	0.000189	5.7704e-05	3.2131e-05	0.000138	2.488e-05	4.9778e-05	1.0551e-05
371.215	0.000752	0.000176	0.000633	6.1176e-05	0.000227	0.001234	0.001675	0.000238	2.6891e-05	2.3722e-05	0.002204	0.000728	0.000281	2.1844e-05	4.8208e-05	3.3088e-05	5.7877e-06	1.7431e-05	0.000185	5.9209e-05	3.7248e-05	0.000147	2.6693e-05	4.9331e-05	1.1041e-05
371.459	0.000857	0.000178	0.000629	6.0721e-05	0.000235	0.001565	0.001573	0.000218	2.4379e-05	2.7181e-05	0.002461	0.000908	0.000263	2.0163e-05	4.4794e-05	3.4847e-05	6.1894e-06	1.6959e-05	0.000161	5.8522e-05	3.5946e-05	0.000155	2.6003e-05	5.4344e-05	1.09e-05
371.703	0.00087	0.000204	0.000616	6.6448e-05	0.0002	0.001581	0.00152	0.000203	2.4065e-05	2.5683e-05	0.002957	0.001007	0.000233	2.2098e-05	3.964e-05	3.7949e-05	6.6787e-06	1.8226e-05	0.000178	5.4087e-05	3.7547e-05	0.000139	2.4486e-05	5.6403e-05	1.038e-05
371.947	0.00088	0.000228	0.000654	6.0071e-05	0.000206	0.001462	0.001503	0.000209	2.6194e-05	2.4093e-05	0.002637	0.000879	0.000253	2.4064e-05	3.8056e-05	3.2728e-05	6.1862e-06	1.9996e-05	0.000186	5.6711e-05	3.863e-05	0.00014	2.613e-05	5.7154e-05	9.234e-06
372.191	0.000844	0.000205	0.000635	6.5528e-05	0.000207	0.001454	0.001422	0.000208	2.3732e-05	2.3329e-05	0.002275	0.000906	0.000252	2.4432e-05	4.0848e-05	3.5004e-05	5.508e-06	2.0732e-05	0.000189	5.3057e-05	3.3993e-05	0.000153	2.5448e-05	5.1743e-05	9.6324e-06
372.436	0.000909	0.000174	0.000668	6.0487e-05	0.000251	0.001455	0.001304	0.000207	2.5645e-05	2.5653e-05	0.002153	0.000919	0.000271	2.4067e-05	4.2237e-05	3.2792e-05	6.1984e-06	1.8389e-05	0.000199	5.7174e-05	3.738e-05	0.000142	2.5875e-05	4.6713e-05	9.8928e-06
372.68	0.000872	0.000195	0.000542	6.2347e-05	0.000216	0.001397	0.001466	0.000195	2.9605e-05	2.9976e-05	0.002784	0.000944	0.000263	2.3578e-05	4.3498e-05	2.9458e-05	6.4482e-06	1.8162e-05	0.000214	5.7077e-05	3.742e-05	0.000134	2.8042e-05	4.6482e-05	1.0268e-05
372.924	0.000796	0.000195	0.000569	5.59e-05	0.000222	0.001484	0.001362	0.000186	2.8961e-05	2.6231e-05	0.002617	0.001063	0.000266	2.4906e-05	3.9567e-05	3.4216e-05	6.1984e-06	1.7724e-05	0.000185	5.5152e-05	3.6042e-05	0.00014	2.6665e-05	4.8917e-05	1.0243e-05
373.168	0.000826	0.000204	0.000587	6.5981e-05	0.000245	0.001262	0.001446	0.000184	2.4484e-05	2.6056e-05	0.00226	0.000856	0.000266	2.4674e-05	4.7914e-05	3.8256e-05	6.3357e-06	1.921e-05	0.000181	6.2039e-05	3.0436e-05	0.000146	2.7405e-05	4.8489e-05	1.0621e-05
373.412	0.000986	0.000197	0.000576	5.9839e-05	0.000227	0.001096	0.001367	0.000177	2.5758e-05	2.526e-05	0.002382	0.000807	0.000251	2.2085e-05	5.1391e-05	3.4001e-05	6.0186e-06	1.7371e-05	0.000172	6.228e-05	3.0238e-05	0.000158	2.5997e-05	4.9534e-05	1.0724e-05
373.656	0.000916	0.000187	0.000662	6.4173e-05	0.000254	0.001332	0.00137	0.000192	2.7288e-05	2.6886e-05	0.002416	0.000936	0.000245	2.5076e-05	4.4178e-05	3.7076e-05	7.0395e-06	1.697e-05	0.000189	5.4139e-05	3.3582e-05	0.000133	2.5814e-05	4.9412e-05	1.0026e-05
373.9	0.000751	0.000229	0.000719	6.2329e-05	0.000242	0.001299	0.001428	0.000208	2.4417e-05	2.3242e-05	0.002456	0.000844	0.000206	2.559e-05	4.1061e-05	3.2616e-05	7.5104e-06	1.8391e-05	0.000181	5.6843e-05	3.7975e-05	0.000126	2.7764e-05	4.9188e-05	1.0484e-05
374.145	0.000816	0.000216	0.000719	5.4185e-05	0.000267	0.001203	0.001617	0.00022	2.8703e-05	2.2725e-05	0.002571	0.000903	0.000217	2.8131e-05	4.271e-05	3.0332e-05	6.7811e-06	1.8204e-05	0.000185	5.2309e-05	3.2768e-05	0.000123	2.7625e-05	4.9304e-05	1.0506e-05
374.389	0.000728	0.000196	0.000586	5.9175e-05	0.000244	0.001531	0.001881	0.000194	2.7736e-05	2.4031e-05	0.002365	0.000865	0.000241	2.5677e-05	3.9767e-05	3.7379e-05	6.607e-06	1.6919e-05	0.000159	5.3614e-05	3.4465e-05	0.000127	2.6272e-05	4.9151e-05	1.0269e-05
374.633	0.000676	0.000209	0.000562	5.9653e-05	0.000249	0.001641	0.001576	0.000181	2.6739e-05	2.8734e-05	0.002804	0.000835	0.000311	2.3466e-05	4.2667e-05	3.5461e-05	6.7946e-06	1.8701e-05	0.000155	6.2187e-05	3.202e-05	0.000136	2.3854e-05	5.8206e-05	1.1049e-05
374.877	0.000751	0.000209	0.000623	5.3618e-05	0.000237	0.001583	0.001419	0.000186	2.3883e-05	2.2932e-05	0.002403	0.00077	0.000282	2.7972e-05	4.8349e-05	3.3223e-05	6.4555e-06	1.7934e-05	0.000164	5.2399e-05	2.9512e-05	0.000147	2.3129e-05	4.9147e-05	1.001e-05
375.121	0.000643	0.0002	0.000674	6.7469e-05	0.000226	0.001528	0.001462	0.000194	2.6356e-05	2.2097e-05	0.002256	0.000801	0.000256	2.3153e-05	4.5893e-05	3.7576e-05	5.9611e-06	1.8385e-05	0.000182	5.3091e-05	3.0185e-05	0.00013	2.4618e-05	5.2404e-05	1.0041e-05
375.365	0.00067	0.00021	0.000674	6.0862e-05	0.000203	0.001444	0.001318	0.000228	2.7178e-05	2.4274e-05	0.002964	0.0008	0.000239	2.2726e-05	4.527e-05	3.3885e-05	5.8275e-06	1.9676e-05	0.000191	5.9258e-05	3.273e-05	0.000145	2.4115e-05	4.9311e-05	1.0594e-05
375.609	0.000893	0.000204	0.000652	6.4835e-05	0.0002	0.001355	0.001526	0.000233	2.9628e-05	2.4611e-05	0.003114	0.000886	0.000241	2.4372e-05	4.1884e-05	3.2313e-05	6.1727e-06	1.8899e-05	0.000202	6.3525e-05	3.2862e-05	0.000154	2.4835e-05	4.8061e-05	1.0497e-05
375.853	0.000686	0.000212	0.000591	6.7478e-05	0.000213	0.001415	0.001661	0.000207	2.7711e-05	2.24e-05	0.002973	0.000761	0.000263	2.0533e-05	4.3031e-05	2.9452e-05	6.3814e-06	1.6413e-05	0.000195	5.9723e-05	4.0066e-05	0.000145	2.6274e-05	5.1312e-05	9.1983e-06
376.098	0.000651	0.000204	0.00059	5.6452e-05	0.000258	0.001527	0.001556	0.000191	2.5835e-05	2.0176e-05	0.002597	0.000843	0.000273	2.246e-05	4.4878e-05	3.2655e-05	6.4572e-06	1.6562e-05	0.000179	4.7269e-05	3.8329e-05	0.000148	2.4544e-05	5.5742e-05	1.0093e-05
376.342	0.000758	0.000164	0.000619	5.2374e-05	0.000229	0.001517	0.001452	0.000203	2.5653e-05	2.2272e-05	0.002378	0.000952	0.000274	2.4727e-05	4.4717e-05	3.3427e-05	6.5121e-06	1.8037e-05	0.000182	4.9218e-05	3.9319e-05	0.00013	2.4398e-05	5.4175e-05	1.0195e-05
376.586	0.000783	0.000155	0.000631	6.0721e-05	0.000255	0.001273	0.001557	0.000203	2.8727e-05	2.562e-05	0.00247	0.000975	0.000328	2.1387e-05	4.5524e-05	3.1792e-05	6.3523e-06	1.9054e-05	0.000172	6.1351e-05	3.3108e-05	0.000138	2.4997e-05	5.933e-05	1.1433e-05
376.83	0.000684	0.000185	0.000604	5.883e-05	0.000241	0.001374	0.001727	0.000196	2.9204e-05	2.4631e-05	0.002354	0.000943	0.00032	2.2095e-05	3.9706e-05	3.4347e-05	5.7185e-06	1.7783e-05	0.000161	5.699e-05	3.4763e-05	0.000145	2.4512e-05	5.011e-05	1.1067e-05
377.074	0.000767	0.000209	0.000581	6.4372e-05	0.000221	0.001356	0.00179	0.000193	2.927e-05	2.3927e-05	0.002439	0.000883	0.000314	2.4634e-05	3.9801e-05	3.306e-05	6.4068e-06	1.608e-05	0.000172	5.2788e-05	3.2397e-05	0.000135	2.4405e-05	5.4792e-05	1.0004e-05
377.318	0.000934	0.000194	0.00057	6.4176e-05	0.000204	0.001317	0.001777	0.000224	2.105e-05	2.4485e-05	0.002782	0.000892	0.000283	2.1662e-05	4.7305e-05	3.5842e-05	6.4448e-06	1.997e-05	0.000184	5.3347e-05	3.6248e-05	0.00015	2.378e-05	5.4435e-05	1.0442e-05
377.562	0.000858	0.000186	0.000622	6.3873e-05	0.000234	0.001399	0.001684	0.000241	2.1219e-05	2.4353e-05	0.00271	0.00102	0.000252	2.1335e-05	4.5492e-05	3.3823e-05	6.7074e-06	1.8706e-05	0.000191	5.7082e-05	3.244e-05	0.000146	2.3512e-05	4.7943e-05	1.0261e-05
377.807	0.000736	0.000209	0.000575	6.1262e-05	0.000266	0.001308	0.001561	0.000197	2.2381e-05	2.1083e-05	0.002372	0.001076	0.00024	2.425e-05	3.9908e-05	2.7404e-05	6.9009e-06	1.9267e-05	0.000191	5.6893e-05	3.4424e-05	0.000131	2.5105e-05	5.3608e-05	1.0255e-05
378.051	0.000818	0.000195	0.000561	6.4015e-05	0.000263	0.001288	0.001376	0.000182	2.5766e-05	2.0526e-05	0.0022	0.001015	0.000254	2.7074e-05	3.9217e-05	3.3653e-05	6.9979e-06	1.8639e-05	0.000191	5.7296e-05	3.5732e-05	0.000134	2.4181e-05	4.9331e-05	1.0838e-05
378.295	0.000701	0.000198	0.000717	6.1275e-05	0.000226	0.001396	0.001265	0.000195	2.7747e-05	2.4087e-05	0.002142	0.000878	0.000241	2.2273e-05	3.9642e-05	3.2203e-05	6.4673e-06	1.6916e-05	0.000179	5.668e-05	3.4706e-05	0.000139	2.2173e-05	4.5166e-05	1.1245e-05
378.539	0.00069	0.000215	0.000671	6.0634e-05	0.000232	0.001631	0.001465	0.000214	2.5171e-05	2.1169e-05	0.002171	0.000836	0.000235	2.4745e-05	4.0992e-05	2.9453e-05	6.725e-06	1.8196e-05	0.000191	5.1702e-05	3.6537e-05	0.00015	2.5525e-05	5.0494e-05	1.1392e-05
378.783	0.000549	0.000209	0.00066	6.1797e-05	0.000228	0.001437	0.001433	0.000203	2.4866e-05	2.5418e-05	0.002329	0.000883	0.000252	2.2287e-05	3.685e-05	3.2302e-05	6.9003e-06	1.8748e-05	0.00019	5.6248e-05	3.4692e-05	0.000156	2.8096e-05	5.6265e-05	1.1172e-05
379.027	0.000567	0.000217	0.000597	6.1948e-05	0.000232	0.001238	0.001432	0.00018	2.7433e-05	2.1238e-05	0.002613	0.00081	0.000245	2.0426e-05	3.9194e-05	3.2391e-05	6.5858e-06	1.9635e-05	0.0002	5.5892e-05	3.4974e-05	0.000127	2.6666e-05	5.5565e-05	1.1538e-05
379.272	0.000632	0.000218	0.000703	5.2368e-05	0.000265	0.001435	0.001324	0.00017	2.7522e-05	2.0709e-05	0.002304	0.000833	0.000271	2.0772e-05	4.5328e-05	3.2802e-05	6.8385e-06	1.8348e-05	0.000179	5.1918e-05	3.7059e-05	0.000145	2.354e-05	5.6887e-05	1.0132e-05
379.516	0.000685	0.000184	0.000644	5.5879e-05	0.000267	0.001351	0.001338	0.000176	2.3307e-05	2.1326e-05	0.002107	0.000681	0.000321	2.0453e-05	4.0961e-05	3.7047e-05	6.6033e-06	1.8191e-05	0.000173	4.8557e-05	3.394e-05	0.000151	2.4174e-05	5.5309e-05	9.5149e-06
379.76	0.000838	0.000203	0.000593	6.0307e-05	0.000265	0.001107	0.001496	0.000172	2.2469e-05	1.971e-05	0.002495	0.000723	0.000276	2.0208e-05	4.0482e-05	3.2904e-05	6.5058e-06	1.9646e-05	0.000197	5.5191e-05	3.0375e-05	0.000147	2.3816e-05	5.7588e-05	1.0382e-05
380.004	0.000992	0.000209	0.000581	5.8371e-05	0.000247	0.001196	0.001503	0.00018	2.4767e-05	1.7997e-05	0.002822	0.000839	0.000268	2.1892e-05	4.042e-05	3.5462e-05	6.478e-06	1.8261e-05	0.000221	5.3488e-05	3.1968e-05	0.000146	2.5736e-05	6.1286e-05	9.6915e-06
380.248	0.000747	0.000213	0.000564	6.3499e-05	0.000239	0.001445	0.001558	0.000196	2.7502e-05	2.0149e-05	0.002993	0.000859	0.000264	2.0715e-05	4.3895e-05	3.5643e-05	6.8334e-06	1.9868e-05	0.000191	5.1647e-05	2.9522e-05	0.000146	2.3748e-05	5.2793e-05	1.0227e-05
380.492	0.000635	0.000197	0.000551	6.2306e-05	0.000263	0.00128	0.001453	0.000171	2.7137e-05	2.1146e-05	0.002412	0.000938	0.000277	2.5539e-05	4.2324e-05	3.8432e-05	6.4229e-06	1.9146e-05	0.000189	5.5787e-05	3.8814e-05	0.00015	2.2577e-05	5.3244e-05	9.6212e-06
380.736	0.000635	0.000225	0.000613	6.6695e-05	0.000264	0.001314	0.001373	0.000182	2.81e-05	1.9741e-05	0.002162	0.000976	0.000274	2.4264e-05	4.1641e-05	3.6138e-05	6.0169e-06	1.8535e-05	0.000196	5.3787e-05	3.6014e-05	0.000147	2.5796e-05	4.8341e-05	1.1111e-05
380.981	0.000673	0.000214	0.000646	5.6042e-05	0.00021	0.001327	0.001644	0.000173	2.4897e-05	2.0376e-05	0.002052	0.000756	0.000272	2.2133e-05	3.9718e-05	3.3627e-05	5.7427e-06	1.802e-05	0.000207	5.7937e-05	3.17e-05	0.000147	2.6475e-05	4.1682e-05	1.1021e-05
381.225	0.000705	0.00019	0.000651	5.7904e-05	0.000219	0.001269	0.00146	0.000197	2.6008e-05	1.9881e-05	0.002582	0.00067	0.000338	2.1048e-05	4.0901e-05	3.5299e-05	6.454e-06	1.8374e-05	0.000153	5.9254e-05	3.495e-05	0.000129	2.4185e-05	4.6898e-05	9.2936e-06
381.469	0.00068	0.000198	0.000712	6.7426e-05	0.000215	0.001372	0.001245	0.000175	2.6119e-05	2.3489e-05	0.002387	0.000722	0.000285	2.2745e-05	3.877e-05	3.2216e-05	6.747e-06	1.7266e-05	0.000163	5.1745e-05	3.7107e-05	0.000135	2.3088e-05	4.9889e-05	9.477e-06
381.713	0.000754	0.000195	0.000767	6.1241e-05	0.000235	0.001395	0.00139	0.000172	2.881e-05	2.2652e-05	0.002292	0.000721	0.000273	2.3248e-05	4.4417e-05	2.9312e-05	6.5955e-06	1.7423e-05	0.000167	5.4367e-05	3.2841e-05	0.000134	2.4593e-05	4.6852e-05	1.1011e-05
381.957	0.000756	0.000214	0.000667	6.4793e-05	0.000247	0.001435	0.001426	0.000201	2.3933e-05	2.3823e-05	0.00218	0.000875	0.000298	2.4402e-05	4.6051e-05	3.2505e-05	6.378e-06	1.6858e-05	0.000178	5.4932e-05	3.2001e-05	0.00013	2.461e-05	4.6519e-05	1.0241e-05
382.201	0.00067	0.00019	0.000621	6.6638e-05	0.000231	0.001255	0.001187	0.000196	2.4088e-05	2.2338e-05	0.002277	0.000681	0.000282	2.2499e-05	3.5892e-05	3.3952e-05	6.0423e-06	1.6202e-05	0.000192	5.5306e-05	3.3347e-05	0.000141	2.7743e-05	4.8595e-05	1.0289e-05
382.445	0.000776	0.000189	0.000574	6.0911e-05	0.00023	0.001241	0.00117	0.000183	2.6434e-05	1.9861e-05	0.002274	0.000726	0.000255	2.2093e-05	3.6514e-05	3.4153e-05	5.9773e-06	1.8636e-05	0.000189	5.3233e-05	3.4532e-05	0.000145	2.5585e-05	4.9604e-05	9.2447e-06
382.69	0.000597	0.000212	0.000555	6.3287e-05	0.000253	0.001465	0.001293	0.00018	2.6987e-05	1.7547e-05	0.002559	0.000786	0.000273	2.3075e-05	4.1114e-05	3.3182e-05	6.2551e-06	1.7587e-05	0.000174	5.8229e-05	3.34e-05	0.000143	2.628e-05	4.6225e-05	1.0476e-05
382.934	0.000806	0.000183	0.000709	6.52e-05	0.000254	0.001342	0.001337	0.000189	2.4346e-05	2.0183e-05	0.002817	0.000837	0.000265	2.3012e-05	3.8488e-05	3.2606e-05	5.8295e-06	1.6625e-05	0.000166	6.0823e-05	3.6543e-05	0.000132	2.4781e-05	4.6255e-05	1.0268e-05
383.178	0.001016	0.000175	0.0007	5.9088e-05	0.000256	0.001377	0.001433	0.000171	2.3501e-05	2.0585e-05	0.002634	0.000894	0.000224	2.2637e-05	3.5315e-05	3.135e-05	6.1514e-06	1.7739e-05	0.000191	5.8988e-05	3.7608e-05	0.000129	2.2768e-05	4.8955e-05	1.0379e-05
383.422	0.001074	0.000185	0.000597	5.7964e-05	0.000209	0.001177	0.00124	0.0002	2.5464e-05	1.6171e-05	0.002368	0.000772	0.000238	2.3021e-05	4.2645e-05	3.2347e-05	5.3522e-06	1.7185e-05	0.000196	5.4725e-05	3.4821e-05	0.000136	2.6296e-05	4.3888e-05	1.1907e-05
383.666	0.001091	0.00018	0.000657	5.6213e-05	0.00022	0.00121	0.00129	0.000218	2.4471e-05	1.8857e-05	0.002456	0.000768	0.000234	2.075e-05	3.9317e-05	3.1115e-05	5.35e-06	1.7719e-05	0.000202	5.3929e-05	3.1088e-05	0.000132	2.4568e-05	4.5763e-05	1.0971e-05
383.91	0.000864	0.000184	0.000613	5.7191e-05	0.000203	0.001123	0.001377	0.000204	2.49e-05	2.0264e-05	0.002841	0.000749	0.00026	1.9652e-05	4.2324e-05	3.3842e-05	5.6254e-06	1.8047e-05	0.000184	5.718e-05	2.4278e-05	0.000124	2.1742e-05	4.9409e-05	1.0583e-05
384.154	0.000757	0.00018	0.000675	5.6927e-05	0.000219	0.001269	0.001258	0.000204	2.6024e-05	1.9918e-05	0.00239	0.000816	0.000276	1.8827e-05	4.2855e-05	3.3283e-05	6.0456e-06	1.6457e-05	0.000172	5.2114e-05	3.4823e-05	0.000144	2.4144e-05	4.7208e-05	1.0228e-05
384.398	0.0007	0.000185	0.000606	6.6344e-05	0.000212	0.001157	0.001335	0.000201	2.6257e-05	2.1795e-05	0.002743	0.000857	0.000252	2.1875e-05	4.0144e-05	3.0898e-05	6.0163e-06	1.7706e-05	0.000184	5.5519e-05	3.9459e-05	0.000152	2.7605e-05	4.2756e-05	9.3011e-06
384.643	0.000949	0.00019	0.000464	5.6118e-05	0.000218	0.001259	0.001316	0.000209	2.4171e-05	2.1889e-05	0.002868	0.00089	0.000267	2.1138e-05	4.0636e-05	3.011e-05	5.9702e-06	1.7858e-05	0.000184	5.9756e-05	3.6544e-05	0.00015	2.7552e-05	4.8063e-05	9.0493e-06
384.887	0.000851	0.00022	0.000544	5.511e-05	0.000224	0.001128	0.001321	0.000196	2.4849e-05	2.1779e-05	0.002848	0.000692	0.000283	2.1061e-05	3.8972e-05	2.8791e-05	6.3617e-06	1.812e-05	0.000187	5.8157e-05	3.1552e-05	0.000136	2.4406e-05	4.9727e-05	9.3554e-06
385.131	0.000721	0.000199	0.000615	6.3546e-05	0.000222	0.001219	0.00137	0.000184	2.3954e-05	2.0819e-05	0.002666	0.000801	0.000256	2.0665e-05	4.2876e-05	2.839e-05	6.4089e-06	2.0315e-05	0.000198	5.4827e-05	3.44e-05	0.00014	2.5379e-05	4.8527e-05	1.0469e-05
385.375	0.000828	0.00017	0.000582	5.0733e-05	0.00023	0.001329	0.001254	0.00019	2.5781e-05	2.0163e-05	0.002789	0.000822	0.000266	2.0237e-05	4.2627e-05	2.8725e-05	6.6956e-06	1.9048e-05	0.00017	6.037e-05	3.6725e-05	0.000134	2.6349e-05	4.9903e-05	1.0274e-05
385.619	0.000928	0.000195	0.000724	5.9171e-05	0.000265	0.001151	0.00112	0.000185	2.6049e-05	2.2676e-05	0.003002	0.000861	0.000247	2.0603e-05	4.3465e-05	3.1589e-05	6.6421e-06	1.7625e-05	0.000174	6.5618e-05	3.7471e-05	0.000132	2.3749e-05	5.209e-05	9.8394e-06
385.863	0.000778	0.000194	0.000757	5.8724e-05	0.000313	0.001329	0.001279	0.000173	2.9684e-05	1.9228e-05	0.002553	0.000752	0.000266	2.5015e-05	4.0682e-05	3.5521e-05	6.8196e-06	2.0216e-05	0.000189	5.7839e-05	3.5657e-05	0.000135	2.2727e-05	4.6954e-05	1.0284e-05
386.107	0.000761	0.00017	0.000618	5.3301e-05	0.000304	0.001385	0.001158	0.000175	2.989e-05	1.8128e-05	0.002692	0.000752	0.000245	2.251e-05	3.5701e-05	3.6543e-05	7.0855e-06	1.8982e-05	0.0002	5.6151e-05	3.3329e-05	0.000142	2.4448e-05	4.8066e-05	1.0132e-05
386.352	0.000739	0.000181	0.000589	5.2061e-05	0.000268	0.001468	0.001252	0.000177	2.6493e-05	1.9433e-05	0.0025	0.000894	0.000212	2.2188e-05	3.6338e-05	3.4439e-05	6.2916e-06	1.7285e-05	0.000193	5.1867e-05	3.0586e-05	0.000129	2.4933e-05	5.1163e-05	9.9319e-06
386.596	0.000838	0.00022	0.000681	6.3453e-05	0.000225	0.001467	0.00127	0.000163	2.5014e-05	2.0837e-05	0.002405	0.000885	0.000233	2.1947e-05	4.141e-05	3.2289e-05	5.8091e-06	1.7085e-05	0.000195	5.7402e-05	2.8386e-05	0.000128	2.3468e-05	5.3513e-05	1.0282e-05
386.84	0.000868	0.000195	0.000695	5.6696e-05	0.000227	0.00132	0.001308	0.000195	2.3675e-05	2.1299e-05	0.002668	0.000979	0.000247	1.9548e-05	3.9272e-05	3.4794e-05	6.4077e-06	1.915e-05	0.000191	6.401e-05	2.9839e-05	0.000131	2.3451e-05	5.5683e-05	9.4732e-06
387.084	0.000793	0.000205	0.000714	5.9703e-05	0.000214	0.001435	0.001231	0.000198	2.4463e-05	2.3714e-05	0.002626	0.000959	0.000243	1.836e-05	3.6871e-05	3.1305e-05	6.1398e-06	1.892e-05	0.000181	5.1085e-05	3.3847e-05	0.000132	2.5626e-05	4.9655e-05	1.0066e-05
387.328	0.00063	0.000193	0.000678	5.7622e-05	0.000233	0.001151	0.001216	0.000186	2.2516e-05	2.0512e-05	0.002263	0.001014	0.000237	2.2496e-05	3.6628e-05	3.4867e-05	5.8699e-06	1.5965e-05	0.00018	5.2907e-05	3.2548e-05	0.000137	2.558e-05	4.9046e-05	9.4519e-06
387.572	0.000926	0.000191	0.000663	4.9585e-05	0.000194	0.00119	0.001254	0.0002	2.1413e-05	1.9105e-05	0.00221	0.000832	0.000242	2.1089e-05	4.437e-05	3.3324e-05	5.927e-06	1.6436e-05	0.00018	5.2413e-05	3.4787e-05	0.000137	2.6389e-05	4.741e-05	1.0331e-05
387.816	0.000818	0.000186	0.000635	4.9378e-05	0.000174	0.001221	0.001246	0.00022	2.5172e-05	2.1128e-05	0.002341	0.000854	0.000224	2.2559e-05	3.9162e-05	3.168e-05	6.3408e-06	1.6624e-05	0.000183	4.8179e-05	3.4162e-05	0.000146	2.4645e-05	5.0196e-05	1.0533e-05
388.06	0.00072	0.000162	0.000631	6.4171e-05	0.000197	0.001337	0.001122	0.000204	2.4629e-05	1.9012e-05	0.00255	0.00077	0.000222	2.1097e-05	3.7074e-05	3.6079e-05	6.8802e-06	1.6051e-05	0.000184	5.5001e-05	3.1619e-05	0.000145	2.4097e-05	4.4608e-05	1.0128e-05
388.305	0.000763	0.000174	0.000684	6.8417e-05	0.000184	0.001294	0.001119	0.000181	2.4041e-05	1.868e-05	0.0024	0.000852	0.000289	1.9336e-05	3.5316e-05	3.033e-05	6.5555e-06	1.758e-05	0.000171	5.3335e-05	3.6941e-05	0.000123	2.4689e-05	5.6287e-05	1.0642e-05
388.549	0.000709	0.000206	0.000701	6.0376e-05	0.000199	0.001496	0.001192	0.000192	2.6233e-05	1.9117e-05	0.002458	0.000985	0.000301	2.1224e-05	3.5365e-05	2.6571e-05	6.2905e-06	1.7757e-05	0.000153	5.9497e-05	3.7459e-05	0.000136	2.5039e-05	5.5805e-05	1.0984e-05
388.793	0.00085	0.000212	0.000618	5.6408e-05	0.000183	0.001384	0.001141	0.000186	2.5683e-05	2.004e-05	0.002417	0.000897	0.000258	2.275e-05	4.1882e-05	2.8336e-05	5.973e-06	1.6573e-05	0.000165	5.845e-05	3.3605e-05	0.000144	2.6775e-05	5.3143e-05	1.1724e-05
389.037	0.000942	0.000186	0.000586	4.7635e-05	0.0002	0.001492	0.001095	0.000198	2.6235e-05	1.9507e-05	0.002398	0.000754	0.00023	2.2592e-05	3.7806e-05	2.8953e-05	5.7195e-06	1.8267e-05	0.000176	5.567e-05	3.1206e-05	0.000152	2.439e-05	4.7617e-05	1.0309e-05
389.281	0.000829	0.000166	0.000633	6.4548e-05	0.000218	0.001477	0.001079	0.000205	2.5049e-05	1.8769e-05	0.002307	0.000823	0.000238	2.315e-05	4.015e-05	3.3723e-05	6.5891e-06	1.6927e-05	0.000184	5.8326e-05	3.8393e-05	0.000143	2.4956e-05	4.0947e-05	1.0422e-05
389.525	0.000626	0.000184	0.000584	5.6831e-05	0.000232	0.001298	0.00117	0.00018	2.6988e-05	1.8862e-05	0.002152	0.000767	0.00027	2.3901e-05	3.8131e-05	2.7176e-05	6.4131e-06	1.7707e-05	0.000163	5.6753e-05	3.5555e-05	0.000136	2.5153e-05	3.7161e-05	1.036e-05
389.769	0.00072	0.000193	0.000638	5.12e-05	0.000202	0.001317	0.001129	0.000175	2.7682e-05	1.7806e-05	0.002352	0.00065	0.00024	2.4254e-05	3.4357e-05	3.0596e-05	6.7577e-06	1.9167e-05	0.000176	4.9502e-05	3.2076e-05	0.000135	2.4941e-05	4.039e-05	1.0222e-05
390.014	0.000825	0.000194	0.000601	5.7062e-05	0.000223	0.001137	0.001238	0.000174	2.3952e-05	1.9772e-05	0.00253	0.000844	0.00023	2.1424e-05	3.8903e-05	3.3267e-05	6.3355e-06	1.8188e-05	0.00018	5.6348e-05	3.3094e-05	0.000141	2.6507e-05	4.3762e-05	9.9151e-06
390.258	0.000788	0.000194	0.000586	5.8702e-05	0.000228	0.001286	0.001141	0.000171	2.2204e-05	2.1246e-05	0.002653	0.000808	0.000235	2.2102e-05	4.4388e-05	3.4712e-05	6.4198e-06	1.7228e-05	0.000166	5.0352e-05	3.0025e-05	0.000157	2.5261e-05	4.9661e-05	1.056e-05
390.502	0.00064	0.000177	0.000627	5.8527e-05	0.000205	0.001276	0.001243	0.000181	2.4123e-05	2.0712e-05	0.002367	0.000814	0.00025	2.0902e-05	4.3652e-05	3.1425e-05	6.4524e-06	1.8232e-05	0.000183	5.1859e-05	3.0255e-05	0.000148	2.4702e-05	4.6596e-05	1.0199e-05
390.746	0.000884	0.000191	0.00057	6.3015e-05	0.000201	0.001385	0.001411	0.000179	2.3212e-05	2.0444e-05	0.002304	0.000702	0.000273	1.9963e-05	3.8702e-05	3.1686e-05	6.197e-06	1.7262e-05	0.000155	5.5797e-05	3.1327e-05	0.00013	2.3769e-05	4.3153e-05	8.6846e-06
390.99	0.000795	0.000194	0.000594	5.8289e-05	0.000182	0.001338	0.001297	0.000179	2.4564e-05	2.0228e-05	0.002276	0.000844	0.000246	2.3824e-05	4.4594e-05	2.812e-05	5.7668e-06	1.9365e-05	0.000164	5.7494e-05	3.1734e-05	0.00013	2.3942e-05	4.6439e-05	8.8612e-06
391.234	0.000844	0.000214	0.000591	6.0452e-05	0.000171	0.001344	0.001272	0.00021	2.6855e-05	1.6987e-05	0.002393	0.000717	0.000223	2.3862e-05	4.3092e-05	3.0496e-05	6.2839e-06	1.9444e-05	0.000185	5.7256e-05	3.3783e-05	0.000129	2.6029e-05	4.9784e-05	9.3108e-06
391.478	0.000809	0.000214	0.000578	6.1514e-05	0.0002	0.001292	0.001369	0.000185	2.9315e-05	1.8323e-05	0.002565	0.000722	0.000224	2.1943e-05	3.8308e-05	3.036e-05	6.2441e-06	1.6423e-05	0.000156	5.3309e-05	2.9488e-05	0.000145	2.4088e-05	5.1276e-05	9.3751e-06
391.723	0.000803	0.000221	0.000585	6.2321e-05	0.000184	0.001284	0.001491	0.000192	2.6889e-05	1.5705e-05	0.002577	0.000845	0.00025	1.9423e-05	3.4658e-05	2.5348e-05	6.1123e-06	1.6391e-05	0.000168	5.7093e-05	2.8763e-05	0.000163	2.4068e-05	4.877e-05	9.1683e-06
391.967	0.000814	0.000179	0.000513	5.3312e-05	0.000188	0.001374	0.001576	0.00019	2.6301e-05	1.6871e-05	0.002253	0.000807	0.000215	2.0086e-05	4.0392e-05	2.6715e-05	5.8952e-06	1.7286e-05	0.000167	5.3001e-05	3.5386e-05	0.000122	2.4465e-05	4.7182e-05	9.9945e-06
392.211	0.000781	0.000173	0.000636	5.3701e-05	0.000185	0.001511	0.001469	0.000181	2.4814e-05	1.8894e-05	0.00235	0.00078	0.000213	2.0891e-05	3.8083e-05	2.4385e-05	6.1721e-06	1.6027e-05	0.000172	4.9425e-05	2.9862e-05	0.000123	2.1152e-05	5.0787e-05	9.6023e-06
392.455	0.000865	0.000193	0.00065	5.4351e-05	0.000226	0.001507	0.001567	0.000197	2.3672e-05	1.8335e-05	0.002448	0.000822	0.000225	2.1133e-05	4.2525e-05	2.3479e-05	6.4028e-06	1.7099e-05	0.000171	5.6876e-05	3.1519e-05	0.00016	2.2906e-05	4.8312e-05	9.2241e-06
392.699	0.00079	0.000189	0.000572	5.8433e-05	0.000228	0.001315	0.001459	0.000192	2.7945e-05	2.2783e-05	0.002055	0.000999	0.000243	2.1003e-05	4.0661e-05	3.0106e-05	6.1284e-06	1.6685e-05	0.000174	5.3129e-05	3.186e-05	0.000141	2.6101e-05	4.5062e-05	9.2097e-06
392.943	0.00069	0.0002	0.000558	6.8954e-05	0.000234	0.001215	0.001436	0.000176	2.5306e-05	2.2108e-05	0.002317	0.000866	0.000265	2.1356e-05	4.3947e-05	3.267e-05	5.6771e-06	1.7791e-05	0.000164	5.1748e-05	3.3919e-05	0.000124	2.6724e-05	4.4759e-05	9.6401e-06
393.188	0.000616	0.000193	0.000603	6.944e-05	0.000229	0.001209	0.001457	0.000179	2.3933e-05	2.1512e-05	0.002538	0.000748	0.000231	2.2094e-05	4.1151e-05	3.3755e-05	5.7838e-06	1.8429e-05	0.000176	4.84e-05	3.2153e-05	0.000121	2.6104e-05	4.3137e-05	1.0408e-05
393.432	0.000722	0.000195	0.000683	5.7109e-05	0.000214	0.001116	0.001334	0.000183	2.199e-05	2.0643e-05	0.00246	0.000791	0.00021	2.3087e-05	4.0421e-05	3.2158e-05	6.1962e-06	1.7823e-05	0.000166	5.6661e-05	3.3514e-05	0.000128	2.5164e-05	4.2737e-05	9.2832e-06
393.676	0.000737	0.000178	0.00063	5.3738e-05	0.000195	0.001259	0.00134	0.00018	2.5041e-05	1.987e-05	0.002659	0.000866	0.000221	2.1809e-05	3.5944e-05	3.443e-05	6.4087e-06	1.6723e-05	0.000159	5.8212e-05	3.6729e-05	0.000132	2.4927e-05	4.6346e-05	9.609e-06
393.92	0.000753	0.000171	0.000593	7.0826e-05	0.000208	0.001655	0.001318	0.000196	2.5788e-05	2.0272e-05	0.00255	0.000877	0.000214	2.2978e-05	4.0754e-05	3.5983e-05	5.8923e-06	1.5067e-05	0.000173	5.0669e-05	3.8293e-05	0.000139	2.4619e-05	4.8323e-05	1.0193e-05
394.164	0.00085	0.000172	0.000566	6.793e-05	0.000214	0.001396	0.001281	0.000183	2.1362e-05	2.0959e-05	0.002473	0.000766	0.000269	2.138e-05	4.5691e-05	3.6165e-05	6.213e-06	1.5325e-05	0.000183	5.7594e-05	3.7372e-05	0.00014	2.5797e-05	4.6172e-05	1.0566e-05
394.408	0.000586	0.000161	0.000577	5.8595e-05	0.000193	0.001388	0.001168	0.000192	2.279e-05	1.8526e-05	0.002238	0.000773	0.00028	2.2918e-05	4.0991e-05	3.5211e-05	6.3794e-06	1.6517e-05	0.000172	5.5119e-05	3.6182e-05	0.000121	2.7239e-05	5.0492e-05	1.1007e-05
394.652	0.000561	0.000168	0.000594	5.7614e-05	0.000201	0.001279	0.001258	0.0002	2.7109e-05	1.9476e-05	0.002303	0.000953	0.000242	2.2946e-05	3.6907e-05	3.1527e-05	6.0709e-06	1.5996e-05	0.000175	5.0681e-05	3.1467e-05	0.000127	2.4031e-05	4.8353e-05	1.0353e-05
394.897	0.000588	0.000199	0.000666	5.7286e-05	0.000193	0.001069	0.001229	0.000193	2.8677e-05	1.9127e-05	0.002432	0.000933	0.000266	2.2752e-05	3.8593e-05	3.3054e-05	6.0926e-06	1.4257e-05	0.000166	5.0271e-05	2.8308e-05	0.000131	2.3345e-05	4.4566e-05	9.7064e-06
395.141	0.000703	0.000177	0.000586	5.9521e-05	0.000196	0.001214	0.001269	0.000184	2.7538e-05	1.7727e-05	0.002224	0.0009	0.000266	2.0088e-05	3.7332e-05	3.33e-05	5.4468e-06	1.5855e-05	0.000167	5.1289e-05	2.7643e-05	0.000142	2.6944e-05	4.3294e-05	9.6828e-06
395.385	0.000769	0.000187	0.000524	5.7258e-05	0.000208	0.001187	0.001285	0.00017	2.7265e-05	1.9712e-05	0.002207	0.000818	0.000213	2.034e-05	3.5364e-05	2.9091e-05	5.3928e-06	1.5923e-05	0.000159	4.7765e-05	3.5043e-05	0.000134	2.674e-05	4.8034e-05	9.4528e-06
395.629	0.000672	0.0002	0.000608	4.9431e-05	0.000183	0.001155	0.001274	0.000167	2.2827e-05	2.1113e-05	0.002576	0.000779	0.000205	2.2466e-05	3.9674e-05	3.463e-05	6.0816e-06	1.5803e-05	0.000178	5.0264e-05	3.4993e-05	0.000133	2.3218e-05	4.7018e-05	9.9253e-06
395.873	0.00061	0.000188	0.000595	5.4131e-05	0.000194	0.001397	0.001058	0.000176	2.5089e-05	1.8323e-05	0.002504	0.000875	0.000199	2.5797e-05	4.1715e-05	3.3982e-05	6.1299e-06	1.7714e-05	0.00018	5.284e-05	3.1641e-05	0.000141	2.613e-05	4.5047e-05	9.9432e-06
396.117	0.000698	0.000183	0.000554	5.8039e-05	0.000186	0.001292	0.001104	0.000171	2.6594e-05	1.6678e-05	0.002317	0.000741	0.000215	2.2068e-05	4.2917e-05	3.0297e-05	6.0259e-06	1.5629e-05	0.000185	5.0357e-05	3.5256e-05	0.00013	2.4648e-05	4.2411e-05	9.6066e-06
396.361	0.000735	0.000188	0.000556	5.7813e-05	0.000198	0.00127	0.001202	0.000181	2.347e-05	1.8306e-05	0.002379	0.000679	0.000252	2.1406e-05	3.8092e-05	3.0762e-05	5.9938e-06	1.7813e-05	0.000186	5.0793e-05	3.1746e-05	0.000143	2.3099e-05	4.2434e-05	9.8571e-06
396.605	0.001031	0.000177	0.00069	5.9871e-05	0.000223	0.001345	0.001281	0.000171	2.4852e-05	1.6903e-05	0.002109	0.00072	0.000271	1.9213e-05	4.2245e-05	3.3386e-05	5.9229e-06	1.8577e-05	0.000199	4.6815e-05	3.2253e-05	0.000138	2.1378e-05	4.3973e-05	9.9853e-06
396.85	0.000838	0.000167	0.000709	4.9356e-05	0.000218	0.001303	0.001366	0.000178	2.7512e-05	1.6648e-05	0.002222	0.000765	0.000274	2.1407e-05	3.4919e-05	3.4886e-05	6.1467e-06	2.0424e-05	0.00018	5.3265e-05	3.0525e-05	0.000129	2.1722e-05	4.0865e-05	1.0817e-05
397.094	0.000801	0.000168	0.000749	4.5177e-05	0.0002	0.001268	0.001299	0.00017	2.5653e-05	1.8881e-05	0.002503	0.000807	0.000259	2.2706e-05	3.6012e-05	3.4493e-05	6.1789e-06	1.9732e-05	0.000182	5.0256e-05	3.0519e-05	0.000126	2.2254e-05	4.6008e-05	1.0836e-05
397.338	0.000709	0.000167	0.000574	6.23e-05	0.000203	0.001266	0.00125	0.00017	2.4817e-05	2.0309e-05	0.002607	0.000864	0.000259	2.0106e-05	3.6729e-05	3.1999e-05	5.3023e-06	1.8577e-05	0.000184	5.0937e-05	3.4125e-05	0.000136	2.5153e-05	4.4548e-05	1.1124e-05
397.582	0.000598	0.000192	0.000521	6.2292e-05	0.000184	0.001335	0.001249	0.000177	2.2662e-05	2.1836e-05	0.002456	0.000838	0.000239	2.2169e-05	3.6847e-05	3.135e-05	5.2569e-06	1.691e-05	0.000171	5.3674e-05	3.3748e-05	0.00014	2.2884e-05	4.6154e-05	1.0756e-05
397.826	0.000831	0.000171	0.000613	5.6004e-05	0.000194	0.001209	0.001185	0.000189	2.5802e-05	2.2328e-05	0.002329	0.000878	0.000228	2.2819e-05	3.6103e-05	2.7419e-05	5.9771e-06	1.5752e-05	0.000163	4.7328e-05	3.5942e-05	0.000138	2.1242e-05	4.2109e-05	1.024e-05
398.07	0.000818	0.000144	0.000609	5.8366e-05	0.000206	0.001399	0.001153	0.000181	2.3824e-05	1.8141e-05	0.002079	0.000829	0.000253	2.1657e-05	3.6113e-05	3.106e-05	6.0192e-06	1.5703e-05	0.000161	4.9587e-05	3.0844e-05	0.000121	2.4291e-05	4.1661e-05	9.0366e-06
398.314	0.000868	0.000156	0.000546	6.5711e-05	0.000186	0.00131	0.001121	0.000182	2.6338e-05	1.6678e-05	0.002054	0.000818	0.00027	2.5047e-05	3.5909e-05	2.8541e-05	5.8226e-06	1.9527e-05	0.000175	5.7783e-05	2.9585e-05	0.000128	2.3951e-05	4.4851e-05	9.4409e-06
398.559	0.000845	0.000152	0.000603	6.3016e-05	0.000213	0.001359	0.00122	0.000207	2.9088e-05	1.4234e-05	0.002275	0.000906	0.000212	2.2479e-05	3.2853e-05	2.5861e-05	5.9682e-06	1.976e-05	0.000194	5.459e-05	3.2425e-05	0.000141	2.5207e-05	4.4162e-05	9.9199e-06
[truncated: 425 more rows]

## Sheet: C-Fig.3
Figure 3. Astroglial Px1-deficient mice are more susceptible to pilocarpine-induced seizures.
Fig.3B
[truncated: 17 more rows]

## Sheet: D-Fig.4
Figure 4. Pyramidal cells from astroglial Px1 deficient mice are more excitable.
[truncated: 30 more rows]

[truncated: 9 more sheets: E-Fig.5, F-Fig.6, G-Fig.7, H-Fig.S1, I-Fig.S2, J-Fig.S3, K-Fig.S4, L-Fig.S5, M-Fig.S6]
